# Supplementary material for: A New Structure-Activity Relationship (SAR) Model for Predicting Drug-Induced Liver Injury, Based on Statistical and Expert-Based Structural Alerts
Source: Front Pharmacol. 2016 Nov 22;7:442. doi: 10.3389/fphar.2016.00442 (PMC5118449; doi:10.3389/fphar.2016.00442)
Supplement: Supplementary file 3 [file DataSheet1.XLSX]

## Sheet: training
IDs	NEW ID	Name	SMILES	EXP HUMANS	source	SET
17	1	Acarbose	OCC4=CC(NC1C(O)C(O)C(OC1(C))OC2C(O)C(O)C(OC2(CO))OC3C(O)C(O)C(O)OC3(CO))C(O)C(O)C4(O)	hepatotox	Fourches/FDA	training
21	2	Acetaminophen	O=C(Nc1ccc(O)cc1)C	hepatotox	Fourches/FDA	training
46	3	Allopurinol	O=C1N=CNc2cn[nH]c12	hepatotox	Fourches/FDA	training
72	4	Anastrozole	N#CC(c1cc(cc(c1)C(C#N)(C)C)Cn2ncnc2)(C)C	hepatotox	Fourches/FDA	training
86	6	Azathioprine	O=[N+]([O-])c1ncn(c1Sc3ncnc2[nH]cnc23)C	hepatotox	Fourches/FDA	training
92	7	Baclofen	O=C(O)CC(c1ccc(cc1)Cl)CN	hepatotox	Fourches/FDA	training
110	8	Bicalutamide	N#Cc1ccc(cc1C(F)(F)F)NC(=O)C(O)(C)CS(=O)(=O)c2ccc(F)cc2	hepatotox	Fourches/FDA	training
195	9	Cinoxacin	O=C(O)C1=NN(c2cc3OCOc3(cc2(C1(=O))))CC	hepatotox	Fourches/FDA	training
213	12	Clonidine	N2=C(Nc1c(cccc1Cl)Cl)NCC2	hepatotox	Fourches/FDA	training
217	13	Clozapine	N=1c4ccc(cc4(NC(=C2C=CC=CC=12)N3CCN(C)CC3))Cl	hepatotox	Fourches/FDA	training
236	14	Cytarabine	O=C1N=C(N)C=CN1C2OC(CO)C(O)C2(O)	hepatotox	Fourches/FDA	training
238	15	Dactinomycin	O=C6OC(C)C(NC(=O)c2ccc(c1OC=5C(=Nc12)C(C(=O)NC3C(=O)NC(C(=O)N4CCCC4(C(=O)N(C)CC(=O)N(C)C(C(=O)OC3(C))C(C)C))C(C)C)=C(N)C(=O)C=5C)C)C(=O)NC(C(=O)N7CCCC7(C(=O)N(C)CC(=O)N(C)C6C(C)C))C(C)C	hepatotox	Fourches/FDA	training
266	17	Didanosine	O=C3N=CNc1c3(ncn1C2OC(CO)CC2)	hepatotox	Fourches/FDA	training
283	18	Disulfiram	C(N(CC)CC)(=S)SSC(N(CC)CC)=S	hepatotox	Fourches/FDA	training
291	19	Doxepin	O3c1ccccc1C(=CCCN(C)C)c2ccccc2C3	hepatotox	Fourches/FDA	training
308	20	Encainide	O=C(Nc1ccccc1CCC2N(C)CCCC2)c3ccc(OC)cc3	hepatotox	Fourches/FDA	training
346	22	Etretinate	O=C(OCC)C=C(C=CC=C(C=Cc1c(cc(OC)c(c1C)C)C)C)C	hepatotox	Fourches/FDA	training
352	23	Felbamate	O=C(OCC(c1ccccc1)COC(=O)N)N	hepatotox	Fourches/FDA	training
360	24	Flecainide	O=C(NCC1NCCCC1)c2cc(OCC(F)(F)F)ccc2(OCC(F)(F)F)	hepatotox	Fourches/FDA	training
363	25	Fluconazole	Fc1ccc(c(F)c1)C(O)(Cn2ncnc2)Cn3ncnc3	hepatotox	Fourches/FDA	training
370	27	Flutamide	O=C(Nc1ccc(c(c1)C(F)(F)F)[N+](=O)[O-])C(C)C	hepatotox	Fourches/FDA	training
372	28	Fluvoxamine	FC(F)(F)c1ccc(cc1)C(=NOCCN)CCCCOC	hepatotox	Fourches/FDA	training
410	29	Griseofulvin	O=C3C=C(OC)C2(Oc1c(c(OC)cc(OC)c1Cl)C2(=O))C(C)C3	hepatotox	Fourches/FDA	training
447	30	Indinavir	O=C(NC2c1ccccc1CC2(O))C(Cc3ccccc3)CC(O)CN5CCN(Cc4cnccc4)CC5(C(=O)NC(C)(C)C)	hepatotox	Fourches/FDA	training
469	33	Itraconazole	O=C1N(N=CN1c2ccc(cc2)N7CCN(c6ccc(OCC3OC(OC3)(c4ccc(cc4Cl)Cl)Cn5ncnc5)cc6)CC7)C(C)CC	hepatotox	Fourches/FDA	training
476	34	Ketoconazole	O=C(N5CCN(c4ccc(OCC1OC(OC1)(c2ccc(cc2Cl)Cl)Cn3cncc3)cc4)CC5)C	hepatotox	Fourches/FDA	training
485	35	Lamivudine	O=C1N=C(N)C=CN1C2OC(CO)SC2	hepatotox	Fourches/FDA	training
486	36	Lamotrigine	n1nc(c(nc1N)N)c2cccc(c2Cl)Cl	hepatotox	Fourches/FDA	training
506	38	Lovastatin	O=C3OC(CCC2C(C=CC1=CC(C)CC(OC(=O)C(C)CC)C12)C)CC(O)C3	hepatotox	Fourches/FDA	training
521	39	Mefenamic acid	O=C(O)c2ccccc2(Nc1cccc(c1C)C)	hepatotox	Fourches/FDA	training
533	40	Meropenem	O=C(O)C2=C(C(C)C1N2(C(=O)C1(C(O)C)))SC3NC(C(=O)N(C)C)CC3	hepatotox	Fourches/FDA	training
544	41	Methotrexate	O=C(O)CCC(NC(=O)c1ccc(cc1)N(C)Cc2nc3c(nc2)nc(nc3(N))N)C(=O)O	hepatotox	Fourches/FDA	training
621	43	Nimodipine	O=C(OCCOC)C2=C(NC(=C(C(=O)OC(C)C)C2(c1cccc(c1)[N+](=O)[O-]))C)C	hepatotox	Fourches/FDA	training
627	44	Nitrofurantoin	O=C2NC(=O)CN2(N=Cc1oc(cc1)[N+](=O)[O-])	hepatotox	Fourches/FDA	training
637	45	Norfloxacin	O=C(O)C1=CN(c2cc(c(F)cc2(C1(=O)))N3CCNCC3)CC	hepatotox	Fourches/FDA	training
644	46	Olanzapine	N=2c4ccccc4(Nc1c(cc(C)s1)C=2N3CCN(C)CC3)	hepatotox	Fourches/FDA	training
689	48	Phenelzine	NNCCc1ccccc1	hepatotox	Fourches/FDA	training
724	49	Pravastatin	O=C(O)CC(O)CC(O)CCC2C(C=CC1=CC(O)CC(OC(=O)C(C)CC)C12)C	hepatotox	Fourches/FDA	training
767	50	Rifabutin	O=C(OC3C(C)C(OC)C=COC1(Oc4c(C1(=O))c5C2=NC6(NC2=C(NC(=O)C(=CC=CC(C)C(O)C(C)C(O)C3(C))C)C(=O)c5(c(O)c4C))(CCN(CC6)CC(C)C))C)C	hepatotox	Fourches/FDA	training
772	51	Risperidone	O=C1C(=C(N=C2N1CCCC2)C)CCN5CCC(c4noc3cc(F)ccc34)CC5	hepatotox	Fourches/FDA	training
812	53	Stavudine	O=C1NC(=O)N(C=C1C)C2OC(C=C2)CO	hepatotox	Fourches/FDA	training
869	54	Thioguanine	n1c[nH]c2c1N=C(N)NC2=S	hepatotox	Fourches/FDA	training
907	55	Trimethadione	O=C1OC(C(=O)N1C)(C)C	hepatotox	Fourches/FDA	training
918	56	Ursodiol	O=C(O)CCC(C)C2CCC3C4C(O)CC1CC(O)CCC1(C)C4(CCC23(C))	hepatotox	Fourches/FDA	training
946	58	Zafirlukast	O=C(OC1CCCC1)Nc2ccc3c(c2)c(cn3C)Cc4ccc(cc4(OC))C(=O)NS(=O)(=O)c5ccccc5C	hepatotox	Fourches/FDA	training
948	59	Zidovudine	O=C1NC(=O)N(C=C1C)C2OC(CO)C(NN=N)C2	hepatotox	Fourches/FDA	training
949	60	Zileuton	O=C(N)N(O)C(c2cc1ccccc1s2)C	hepatotox	Fourches/FDA	training
3	61	1-alpha-Hydroxycholecalciferol	OC3C(=C)C(=CC=C1CCCC2(C)(C1CCC2(C(C)CCCC(C)C)))CC(O)C3	hepatotox	Fourches	training
5	63	2,4,6-Trinitrotoluene	O=[N+]([O-])c1cc(c(c(c1)[N+](=O)[O-])C)[N+](=O)[O-]	hepatotox	Fourches	training
6	64	2-Deoxy-D-glucose	OCC1OC(O)CC(O)C1(O)	hepatotox	Fourches	training
7	65	2'-fluoro-5-methylarabinosyluracil	O=C1NC(=O)N(C=C1C)C2OC(CO)C(O)C2(F)	hepatotox	Fourches	training
8	66	2-Methoxyestradiol	Oc1cc2c(cc1(OC))C3CCC4(C)(C(O)CCC4(C3(CC2)))	hepatotox	Fourches	training
11	68	5 fluorouracil	O=C1NC=C(F)C(=O)N1	hepatotox	Fourches	training
12	69	5-Azacitidine	O=C1N=C(N=CN1C2OC(CO)C(O)C2(O))N	hepatotox	Fourches	training
14	70	5-fluoro-2'-deoxyuridine	O=C1NC(=O)N(C=C1(F))C2OC(CO)C(O)C2	hepatotox	Fourches	training
15	71	6-Mercaptopurine	n1cnc(c2NCNc12)S	hepatotox	Fourches	training
22	73	Acetazolamide	O=C(Nc1nnc(s1)S(=O)(=O)N)C	hepatotox	Fourches	training
24	75	Acetohexamide	O=C(NC1CCCCC1)NS(=O)(=O)c2ccc(cc2)C(=O)C	hepatotox	Fourches	training
28	76	Acetylcysteine	O=C(O)C(NC(=O)C)CS	hepatotox	Fourches	training
30	77	Acetylsalicylic acid	O=C(O)c1ccccc1(OC(=O)C)	hepatotox	Fourches	training
33	79	Adefovir dipivoxil	O=C(OCOP(=O)(OCOC(=O)C(C)(C)C)COCCn2cnc1c(ncnc12)N)C(C)(C)C	hepatotox	Fourches	training
38	80	Ajmaline	OC1N5C3CC(C1(CC))C6C(O)C4(c2ccccc2N(C)C34)(CC56)	hepatotox	Fourches	training
40	81	Alatrofloxacin mesylate	O=C(O)C1=CN(c2nc(c(F)cc2(C1(=O)))N3CC4C(NC(=O)C(NC(=O)C(N)C)C)C4(C3))c5ccc(F)cc5(F)	hepatotox	Fourches	training
41	82	Albendazole	O=C(OC)Nc1nc2ccc(cc2([nH]1))SCCC	hepatotox	Fourches	training
48	85	Alverine	c1ccc(cc1)CCCN(CC)CCCc2ccccc2	hepatotox	Fourches	training
52	86	Amikacin	O=C(NC3CC(N)C(OC1OC(CN)C(O)C(O)C1(O))C(O)C3(OC2OC(CO)C(O)C(N)C2(O)))C(O)CCN	hepatotox	Fourches	training
53	87	Amiloride	O=C(NC(=N)N)c1nc(c(nc1(N))N)Cl	hepatotox	Fourches	training
54	88	Amineptine	O=C(O)CCCCCCNC3c1ccccc1CCc2ccccc23	hepatotox	Fourches	training
59	91	Aminopyrine	O=C2C(=C(N(N2(c1ccccc1))C)C)N(C)C	hepatotox	Fourches	training
61	92	Amitriptyline	c1ccc3c(c1)C(=CCCN(C)C)c2ccccc2CC3	hepatotox	Fourches	training
64	93	Amodiaquin	Oc1ccc(cc1CN(CC)CC)Nc3ccnc2cc(ccc23)Cl	hepatotox	Fourches	training
67	95	Amphotericin B	O=C(O)C3C(O)CC2(O)(OC3(CC(OC1OC(C)C(O)C(N)C1(O))C=CC=CC=CC=CC=CC=CC=CC(C)C(O)C(C)C(OC(=O)CC(O)CC(O)CCC(O)C(O)CC(O)C2)C))	hepatotox	Fourches	training
69	97	Amprenavir	O=C(OC1COCC1)NC(Cc2ccccc2)C(O)CN(CC(C)C)S(=O)(=O)c3ccc(N)cc3	hepatotox	Fourches	training
71	98	Amsacrine	O=S(=O)(Nc4ccc(Nc2c3ccccc3(nc1ccccc12))c(OC)c4)C	hepatotox	Fourches	training
74	99	Anthralin	Oc2cccc3cc1cccc(O)c1c(O)c23	hepatotox	Fourches	training
77	100	Ascorbic acid	O=C1C(O)=C(O)OC1C(O)CO	hepatotox	Fourches	training
81	102	Atiprimod	N(CC)(CC)CCCN1CCC2(C1)(CCC(CCC)(CCC)CC2)	hepatotox	Fourches	training
82	103	Atomoxetine hydrochloride	O(c1ccccc1C)C(c2ccccc2)CCNC	hepatotox	Fourches	training
85	104	avasimibe	O=C(NS(=O)(=O)Oc1c(cccc1C(C)C)C(C)C)Cc2c(cc(cc2C(C)C)C(C)C)C(C)C	hepatotox	Fourches	training
89	105	Azlocillin	O=C(O)C4N3C(=O)C(NC(=O)C(NC(=O)N1C(=O)NCC1)c2ccccc2)C3SC4(C)(C)	hepatotox	Fourches	training
95	107	Bendazac	O=C(O)COc1nn(c2ccccc12)Cc3ccccc3	hepatotox	Fourches	training
97	108	Benoxaprofen	O=C(O)C(c1ccc2oc(nc2(c1))c3ccc(cc3)Cl)C	hepatotox	Fourches	training
98	109	Benzarone	O=C(c1ccc(O)cc1)c2c3ccccc3(oc2CC)	hepatotox	Fourches	training
99	110	Benzbromarone	O=C(c1cc(c(O)c(c1)Br)Br)c2c3ccccc3(oc2CC)	hepatotox	Fourches	training
105	112	beta-Lapachone	O=C2C(=O)C1=C(OC(C)(C)CC1)c3ccccc23	hepatotox	Fourches	training
107	113	beta-Sitosterol	OC4CC3=CCC1C(CCC2(C)(C(CCC12)C(C)CCC(CC)C(C)C))C3(C)CC4	hepatotox	Fourches	training
108	114	Betulinic acid	O=C(O)C25(CCC(C(=C)C)C5(C3CCC1C4(C)(CCC(O)C(C)(C)C4(CCC1(C)C3(C)(CC2)))))	hepatotox	Fourches	training
109	115	Bezafibrate	O=C(O)C(Oc1ccc(cc1)CCNC(=O)c2ccc(cc2)Cl)(C)C	hepatotox	Fourches	training
114	117	Bleomycin	O=C(O)c6nc(c5nc(CCNC(=O)C(NC(=O)C(C)C(O)C(NC(=O)C(NC(=O)c1nc(nc(N)c1C)C(NCC(N)C(=O)N)CC(=O)N)C(OC3OC(CO)C(O)C(O)C3(OC2OC(CO)C(O)C(OC(=O)N)C2(O)))c4cnc[nH]4)C)C(O)C)sc5)sc6	hepatotox	Fourches	training
115	118	Bortezomib	O=C(NC(C(=O)NC(B(O)O)CC(C)C)Cc1ccccc1)c2nccnc2	hepatotox	Fourches	training
116	119	Bosentan	O=S(=O)(Nc2nc(nc(OCCO)c2(Oc1ccccc1(OC)))c3ncccn3)c4ccc(cc4)C(C)(C)C	hepatotox	Fourches	training
117	120	Bromfenac	O=C(O)Cc2cccc(C(=O)c1ccc(cc1)Br)c2(N)	hepatotox	Fourches	training
121	122	Bucladesine	O=C(OC2C(OC1COP(=O)(O)OC12)n4cnc3c(ncnc34)NC(=O)CCC)CCC	hepatotox	Fourches	training
128	123	Busulfan	O=S(=O)(OCCCCOS(=O)(=O)C)C	hepatotox	Fourches	training
130	124	Butalbital	O=C1NC(=O)C(C(=O)N1)(CC=C)CC(C)C	hepatotox	Fourches	training
132	125	Caffeine	O=C2c1c(ncn1C)N(C(=O)N2C)C	hepatotox	Fourches	training
135	127	Candesartan cilexetil	O=C(OC(OC(=O)c2cccc1nc(OCC)n(c12)Cc3ccc(cc3)c5ccccc5(c4nn[nH]n4))C)OC6CCCCC6	hepatotox	Fourches	training
136	128	Cannabidiol	Oc1cc(cc(O)c1C2C=C(C)CCC2(C(=C)C))CCCCC	hepatotox	Fourches	training
137	129	Capecitabine	O=C1N=C(NC(=O)OCCCCC)C(F)=CN1C2OC(C)C(O)C2(O)	hepatotox	Fourches	training
138	130	Capsaicin	O=C(NCc1ccc(O)c(OC)c1)CCCCC=CC(C)C	hepatotox	Fourches	training
143	132	Carbenicillin disodium	O=C(O)C(C(=O)NC2C(=O)N1C(C(=O)O)C(C)(C)SC12)c3ccccc3	hepatotox	Fourches	training
145	133	Carbimazole	O=C(OCC)N1C=CN(C1=S)C	hepatotox	Fourches	training
146	134	Carboplatin	O=C(O)C1(C(=O)O)(CCC1)	hepatotox	Fourches	training
150	135	Carmustine	O=NN(C(=O)NCCCl)CCCl	hepatotox	Fourches	training
157	138	Cefazolin	O=C(O)C4=C(CSc1nnc(C)s1)CSC3N4(C(=O)C3(NC(=O)Cn2nnnc2))	hepatotox	Fourches	training
164	139	Celecoxib	O=S(=O)(N)c1ccc(cc1)n3nc(cc3(c2ccc(cc2)C))C(F)(F)F	hepatotox	Fourches	training
165	140	Cephaloridine	O=C(O)C4=C(C[n+]1ccccc1)CSC3N4(C(=O)C3(NC(=O)Cc2cccs2))	hepatotox	Fourches	training
166	141	Cephalosporin	O=C(O)C2=C(COC(=O)C)CSC1N2(C(=O)C1(NC(=O)CCCC(N)C(=O)O))	hepatotox	Fourches	training
174	144	Chloral hydrate	OC(O)C(Cl)(Cl)Cl	hepatotox	Fourches	training
175	145	Chlorambucil	O=C(O)CCCc1ccc(cc1)N(CCCl)CCCl	hepatotox	Fourches	training
177	146	Chloramphenicol	O=C(NC(CO)C(O)c1ccc(cc1)[N+](=O)[O-])C(Cl)Cl	hepatotox	Fourches	training
179	147	Chlorguanide	N=C(Nc1ccc(cc1)Cl)NC(=N)NC(C)C	hepatotox	Fourches	training
181	149	Chlormethiazole	n1csc(c1C)CCCl	hepatotox	Fourches	training
182	150	Chlormezanone	O=C2N(C)C(c1ccc(cc1)Cl)S(=O)(=O)CC2	hepatotox	Fourches	training
183	151	Chloroquine	C1CC(NC(C)CCCN(CC)CC)c2ccc(cc2(N1))Cl	hepatotox	Fourches	training
185	152	Chlorphenamine	n1ccccc1C(c2ccc(cc2)Cl)CCN(C)C	hepatotox	Fourches	training
187	154	Chlorpropamide	O=C(NCCC)NS(=O)(=O)c1ccc(cc1)Cl	hepatotox	Fourches	training
189	155	Chlorzoxazone	Oc1nc2cc(ccc2(o1))Cl	hepatotox	Fourches	training
190	156	Cholestyramine	O=C(c1ccc(OC(C(=O)NCCS(=O)(=O)O)(C)C)cc1)c2ccc(cc2)Cl	hepatotox	Fourches	training
193	157	Cimetidine	N#CNC(=NC)NCCSCc1nc[nH]c1C	hepatotox	Fourches	training
196	159	Ciprofibrate	O=C(O)C(Oc1ccc(cc1)C2CC2(Cl)Cl)(C)C	hepatotox	Fourches	training
203	160	Clavulanic acid	O=C(O)C2C(OC1N2(C(=O)C1))=CCO	hepatotox	Fourches	training
204	161	Clindamycin	O=C(NC(C1OC(C(O)C(O)C1(O))SC)C(C)Cl)C2N(C)CC(CCC)C2	hepatotox	Fourches	training
206	162	Clobazam	O=C3N(c1ccccc1)c2cc(ccc2N(C(=O)C3)C)Cl	hepatotox	Fourches	training
210	164	Clofibrate	O=C(OCC)C(Oc1ccc(cc1)Cl)(C)C	hepatotox	Fourches	training
214	165	Clopidogrel	O=C(OC)C(c1ccccc1Cl)N3Cc2ccsc2CC3	hepatotox	Fourches	training
215	166	Clotiazepam	O=C2N(c1c(cc(CC)s1)C(=NC2)c3ccccc3Cl)C	hepatotox	Fourches	training
218	167	Co-amoxiclav	O=C(O)C3N2C(=O)C(NC(=O)C(N)c1ccc(O)cc1)C2SC3(C)(C)	hepatotox	Fourches	training
220	169	Codeine	OC1C=CC5C4N(C)CCC25(c3c(OC12)c(OC)ccc3C4)	hepatotox	Fourches	training
222	170	Colchicine	O=C1C=C3C(=CC=C1(OC))c2c(OC)c(OC)c(OC)cc2CCC3(NC(=O)C)	hepatotox	Fourches	training
226	171	Curcumin	O=C(C=Cc1ccc(O)c(OC)c1)CC(=O)C=Cc2ccc(O)c(OC)c2	hepatotox	Fourches	training
230	172	cyclopamine	OC6CC5=CCC4C3C(=C(C)C2(OC1CC(C)CNC1C2(C))(CC3))CC4C5(C)CC6	hepatotox	Fourches	training
232	174	Cyclosporine A	O=C1NC(C(=O)NC(C(=O)N(C)C(C(=O)NC(C(=O)NC(C(=O)N(C)C(C(=O)N(C)C(C(=O)N(C)C(C(=O)N(C)C(C(=O)NC(C(=O)N(C)C1)CC)C(O)C(C)CC=CC)C(C)C)CC(C)C)CC(C)C)C)C)CC(C)C)C(C)C)CC(C)C	hepatotox	Fourches	training
234	175	Cyproheptadine	c1ccc3c(c1)C=Cc2ccccc2C3=C4CCN(C)CC4	hepatotox	Fourches	training
235	176	Cyproterone acetate	O=C(OC4(C(=O)C)(CCC3C5C=C(C2=CC(=O)C1CC1C2(C)C5(CCC34(C)))Cl))C	hepatotox	Fourches	training
237	177	Dacarbazine	O=C(N)c1nc[nH]c1(N=NN(C)C)	hepatotox	Fourches	training
243	179	Dapsone	O=S(=O)(c1ccc(N)cc1)c2ccc(N)cc2	hepatotox	Fourches	training
246	180	Decitabine	O=C1N=C(N=CN1C2OC(CO)C(O)C2)N	hepatotox	Fourches	training
247	181	Deferasirox	O=C(O)c1ccc(cc1)n3nc(nc3(c2ccccc2(O)))c4ccccc4(O)	hepatotox	Fourches	training
248	182	Deferoxamine	O=C(NCCCCCN(O)C(=O)C)CCC(=O)N(O)CCCCCNC(=O)CCC(=O)N(O)CCCCCN	hepatotox	Fourches	training
255	185	Dexamethasone	O=C1C=CC3(C(=C1)CCC2C4CC(C)C(O)(C(=O)CO)C4(C)(CC(O)C23(F)))(C)	hepatotox	Fourches	training
260	186	Dextromethorphan	O(c1ccc2c(c1)C34(CCN(C)C(C2)C4(CCCC3)))C	hepatotox	Fourches	training
262	187	Diazepam	O=C1N(c3ccc(cc3(C(=NC1)c2ccccc2))Cl)C	hepatotox	Fourches	training
263	188	Diazoxide	O=S2(O)(=NC(=Nc1ccc(cc12)Cl)C)	hepatotox	Fourches	training
268	190	Diethylstilbestrol	O=P(O)(O)Oc1ccc(cc1)C(=C(c2ccc(OP(=O)(O)O)cc2)CC)CC	hepatotox	Fourches	training
273	191	Dihydralazine	N=C1NNC(=N)c2ccccc12	hepatotox	Fourches	training
274	192	Dihydroergotamine	O=C(NC1(OC3(O)(N(C1(=O))C(C(=O)N2CCCC23)Cc4ccccc4))C)C7CN(C)C8Cc6c[nH]c5cccc(c56)C8(C7)	hepatotox	Fourches	training
276	193	Dimethyl sulfoxide	O=S(C)C	hepatotox	Fourches	training
280	195	Dipyrone	O=C1C(=C(N(N1c2ccccc2)C)C)N(C)CS(=O)(=O)O	hepatotox	Fourches	training
281	196	Discodermolide	O=C(OC(C(C=CC=C)C)C(C)C(O)C(C)CC(=CC(C)C(O)C(C=CC(O)CC1OC(=O)C(C)C(O)C1(C))C)C)N	hepatotox	Fourches	training
282	197	Disopyramide	O=C(N)C(c1ncccc1)(c2ccccc2)CCN(C(C)C)C(C)C	hepatotox	Fourches	training
287	198	Docosahexaenoic acid	O=C(O)CCC=CCC=CCC=CCC=CCC=CCC=CCC	hepatotox	Fourches	training
289	200	Dothiepin	c1ccc3c(c1)C(=CCCN(C)C)c2ccccc2SC3	hepatotox	Fourches	training
290	201	Doxapram hydrochloride	O=C2N(CC)CC(CCN1CCOCC1)C2(c3ccccc3)c4ccccc4	hepatotox	Fourches	training
292	202	Doxifluridine	O=C1NC(=O)C(C=C1(F))C2OC(C)C(O)C2(O)	hepatotox	Fourches	training
293	203	Doxorubicin	O=C1c5cccc(OC)c5(C(=O)C2C(O)=C4C(=C(O)C12)CC(O)(C(=O)CO)CC4(OC3OC(C)C(O)C(N)C3))	hepatotox	Fourches	training
298	206	Duloxetine	O(c1cccc2ccccc12)C(c3cccs3)CCNC	hepatotox	Fourches	training
299	207	Dydrogesterone	O=C4C=C3C=CC1C(CCC2(C)(C(C(=O)C)CCC12))C3(C)CC4	hepatotox	Fourches	training
301	208	Ecteinascidin 743	O=C(Oc2c(c1OCOc1c6c2C9C5N(C(O)C4N(C)C5(c3c(O)c(OC)c(cc3C4)C))C6COC(=O)C8(NCCc7cc(O)c(OC)cc78)CS9)C)C	hepatotox	Fourches	training
302	209	Efavirenz	O=C2OC(C#CC1CC1)(c3cc(ccc3(N2))Cl)C(F)(F)F	hepatotox	Fourches	training
307	211	Enalaprilat	O=C(O)C(NC(C(=O)N1CCCC1(C(=O)O))C)CCc2ccccc2	hepatotox	Fourches	training
309	212	Enflurane	FC(F)OC(F)(F)C(F)Cl	hepatotox	Fourches	training
312	213	Enoxolone	O=C(O)C4(C)(CCC5(C)(CCC2(C(=CC(=O)C1C3(C)(CCC(O)C(C)(C)C3(CCC12(C))))C5(C4))(C)))	hepatotox	Fourches	training
313	214	Entacapone	N#CC(=Cc1cc(O)c(O)c(c1)[N+](=O)[O-])C(=O)N(CC)CC	hepatotox	Fourches	training
315	216	Ephedrine	OC(c1ccccc1)C(NC)C	hepatotox	Fourches	training
316	217	Epinephrine	Oc1ccc(cc1(O))C(O)CNC	hepatotox	Fourches	training
319	218	epsilon-Aminocaproic acid	O=C(O)CCCCCN	hepatotox	Fourches	training
321	219	Ergotamine	O=C(NC1(OC3(O)(N(C1(=O))C(C(=O)N2CCCC23)Cc4ccccc4))C)C8C=C7c6cccc5[nH]cc(c56)CC7N(C)C8	hepatotox	Fourches	training
324	221	Erythromycin ethylsuccinate	O=C(OCC)CCC(=O)OC1C(OC(C)CC1(N(C)C))OC3C(C)C(OC2OC(C)C(O)C(OC)(C)C2)C(C(=O)OC(CC)C(O)(C)C(O)C(C(=O)C(C)CC3(O)(C))C)C	hepatotox	Fourches	training
325	222	Erythromycin lactobionate	O=C3OC(CC)C(O)(C)CC(C(=O)C(C)CC(O)(C)C(OC1OC(C)CC(N(C)C)C1(O))CC(OC2OC(C)C(O)C(OC)(C)C2)C3C)C	hepatotox	Fourches	training
327	224	Esomeprazole	O=S(c1nc2cc(OC)ccc2([nH]1))Cc3ncc(c(OC)c3C)C	hepatotox	Fourches	training
333	225	Estrone	O=C2CCC3C4CCc1cc(O)ccc1C4(CCC23(C))	hepatotox	Fourches	training
338	227	Ethinyl estradiol	C#CC3(O)(CCC2C4CCc1cc(O)ccc1C4(CCC23(C)))	hepatotox	Fourches	training
339	228	Ethinyl estradiol 3-methyl-ether	C#CC3(O)(CCC2C4CCc1cc(OC)ccc1C4(CCC23(C)))	hepatotox	Fourches	training
340	229	Ethionamide	n1ccc(cc1CC)C(N)=S	hepatotox	Fourches	training
344	230	Etomoxir	O=C(OCC)C1(OC1)CCCCCCOc2ccc(cc2)Cl	hepatotox	Fourches	training
351	232	Fasudil	O=S(=O)(c2cccc1cnccc12)N3CCNCCC3	hepatotox	Fourches	training
354	233	Fenofibrate	O=C(c1ccc(OC(C(=O)OC(C)C)(C)C)cc1)c2ccc(cc2)Cl	hepatotox	Fourches	training
355	234	Fenretinide	O=C(C=C(C=CC=C(C=CC1=C(C)CCCC1(C)C)C)C)Nc2ccc(O)cc2	hepatotox	Fourches	training
358	235	FK-506	O=C2OC(C(=CC1CCC(O)C(OC)C1)C)C(C)C(O)CC(=O)C(C=C(C)CC(C)CC(OC)C4OC(O)(C(=O)C(=O)N3CCCCC23)C(C)CC4(OC))CC=C	hepatotox	Fourches	training
362	237	Flucloxacillin	O=C(O)C4N3C(=O)C(NC(=O)c1c(noc1C)c2c(F)cccc2Cl)C3SC4(C)(C)	hepatotox	Fourches	training
365	238	Flufenamic acid	O=C(O)c2ccccc2(Nc1cccc(c1)C(F)(F)F)	hepatotox	Fourches	training
373	239	Folic acid	O=C(O)CCC(NC(=O)c1ccc(cc1)NCc2nc3C(=O)N=C(N)Nc3(nc2))C(=O)O	hepatotox	Fourches	training
374	240	Fomepizole	n1cc(c[nH]1)C	hepatotox	Fourches	training
379	242	Fructose	OCC1OC(O)(CO)C(O)C1(O)	hepatotox	Fourches	training
380	243	Fructose-1,6-diphosphate	O=P(O)(O)OCC1OC(O)(COP(=O)(O)O)C(O)C1(O)	hepatotox	Fourches	training
381	244	FTY 720	OCC(N)(CO)CCc1ccc(cc1)CCCCCCCC	hepatotox	Fourches	training
384	245	Furosemide	O=C(O)c2cc(c(cc2(NCc1occc1))Cl)S(=O)(=O)N	hepatotox	Fourches	training
386	247	Gadobenate dimeglumine	O=C(O)CN(CC(=O)O)CCN(CC(=O)O)CCN(CC(=O)O)C(C(=O)O)COCc1ccccc1	hepatotox	Fourches	training
388	248	Gatifloxacin	O=C(O)C1=CN(c2c(OC)c(c(F)cc2(C1(=O)))N3CCNC(C)C3)C4CC4	hepatotox	Fourches	training
389	249	Gefitinib	Fc1ccc(cc1Cl)Nc4ncnc3cc(OC)c(OCCCN2CCOCC2)cc34	hepatotox	Fourches	training
390	250	Geldanamycin	O=C(OC2C(=CC(C)C(O)C(OC)CC(C)CC=1C(=O)C(=CC(=O)C=1(OC))NC(=O)C(=CC=CC2(OC))C)C)N	hepatotox	Fourches	training
395	252	Gestodene	O=C2C=C1CCC3C4C=CC(O)(C#C)C4(CC)(CCC3(C1CC2))	hepatotox	Fourches	training
396	253	Glafenine	O=C(OCC(O)CO)c3ccccc3(Nc2ccnc1cc(ccc12)Cl)	hepatotox	Fourches	training
397	254	Glatiramer acetate	O=C(O)C(N)Cc1ccc(O)cc1	hepatotox	Fourches	training
398	255	Gliclazide	O=C(NN1CC2CCCC2(C1))NS(=O)(=O)c3ccc(cc3)C	hepatotox	Fourches	training
402	257	Glutamine	O=C(O)C(N)CCC(=O)N	hepatotox	Fourches	training
404	258	Glutethimide	O=C2NC(=O)C(c1ccccc1)(CC)CC2	hepatotox	Fourches	training
406	259	Glycerol	OCC(O)CO	hepatotox	Fourches	training
408	260	Gold Sodium Thiomalate	O=C(O)CC(C(=O)O)S[Au]	hepatotox	Fourches	training
413	262	Guanidine hydrochloride	N=C(N)N	hepatotox	Fourches	training
414	263	Halofuginone	O=C1c3cc(c(cc3(N=CN1CC(=O)CC2NCCCC2(O)))Br)Cl	hepatotox	Fourches	training
415	264	Haloperidol	O=C(c1ccc(F)cc1)CCCN3CCC(O)(c2ccc(cc2)Cl)CC3	hepatotox	Fourches	training
416	265	Halothane	FC(F)(F)C(Cl)Br	hepatotox	Fourches	training
419	267	Hesperidin	O=C4c5c(O)cc(OC2OC(COC1OC(C)C(O)C(O)C1(O))C(O)C(O)C2(O))cc5(OC(c3ccc(OC)c(O)c3)C4)	hepatotox	Fourches	training
420	268	Hexachlorobenzene	c1(c(c(c(c(c1Cl)Cl)Cl)Cl)Cl)Cl	hepatotox	Fourches	training
426	269	Homoharringtonine	O=C(OC)CC(O)(C(=O)OC2C(OC)=CC35(N(CCc1cc4OCOc4(cc1C23))CCC5))CCCC(O)(C)C	hepatotox	Fourches	training
427	270	Hyaluronic acid	O=C(O)C4OC(OC3C(O)C(OC(OC2C(OC(OC1C(O)C(OC(O)C1(NC(=O)C))CO)C(O)C2(O))C(=O)O)C3(NC(=O)C))CO)C(O)C(O)C4(O)	hepatotox	Fourches	training
429	272	Hydrochlorothiazide	O=S(=O)(N)c1cc2c(cc1Cl)NCNS2(=O)(=O)	hepatotox	Fourches	training
430	273	Hydrocortisone	O=C3C=C2CCC1C4CCC(O)(C(=O)CO)C4(C)(CC(O)C1C2(C)CC3)	hepatotox	Fourches	training
432	274	Hydroquinone	Oc1ccc(O)cc1	hepatotox	Fourches	training
433	275	Hydroxyurea	O=C(N)NO	hepatotox	Fourches	training
435	277	Ibuprofen	O=C(O)C(c1ccc(cc1)CC(C)C)C	hepatotox	Fourches	training
442	278	Imatinib mesilate	O=C(Nc1ccc(c(c1)Nc2nccc(n2)c3cnccc3)C)c4ccc(cc4)CN5CCN(C)CC5	hepatotox	Fourches	training
444	279	Imipramine	c1ccc3c(c1)N(c2ccccc2CC3)CCCN(C)C	hepatotox	Fourches	training
445	280	Implanon	O=C4C=C3CCC2C(C(=C)CC1(CC)(C2(CCC1(O)(C#C))))C3CC4	hepatotox	Fourches	training
451	282	Inositol	OC1C(O)C(O)C(O)C(O)C1(O)	hepatotox	Fourches	training
452	283	intoplicine	Oc4ccc3c(ccc2[nH]c1c(cnc(NCCCN(C)C)c1c23)C)c4	hepatotox	Fourches	training
455	284	Iproclozide	O=C(NNC(C)C)COc1ccc(cc1)Cl	hepatotox	Fourches	training
456	285	Iproniazid	O=C(NNC(C)C)c1ccncc1	hepatotox	Fourches	training
459	287	Isaxonine phosphate	n1cccnc1NC(C)C	hepatotox	Fourches	training
463	288	Isoproterenol	Oc1ccc(cc1(O))C(O)CNC(C)C	hepatotox	Fourches	training
464	289	Isosorbide dinitrate	O=[N+]([O-])OC1COC2C(O[N+](=O)[O-])COC12	hepatotox	Fourches	training
470	291	Ivermectin	O=C5OC2CC(OC1(OC(C(C)CC)C(C)CC1)C2)CC=C(C)C(OC4OC(C)C(OC3OC(C)C(O)C(OC)C3)C(OC)C4)C(C=CC=C6COC7C(O)C(=CC5C67(O))C)C	hepatotox	Fourches	training
475	293	Ketanserin	O=C1Nc4ccccc4(C(=O)N1CCN3CCC(C(=O)c2ccc(F)cc2)CC3)	hepatotox	Fourches	training
480	294	L dopa	O=C(O)C(N)Cc1ccc(O)c(O)c1	hepatotox	Fourches	training
482	295	Lactic acid	O=C(O)C(O)C	hepatotox	Fourches	training
484	296	Lactulose	OCC2OC(OC1C(OC(O)(CO)C1(O))CO)C(O)C(O)C2(O)	hepatotox	Fourches	training
489	298	L-Arginine	O=C(O)C(N)CCCN=C(N)N	hepatotox	Fourches	training
490	299	Lecithin	O=COCC(OC=O)COP(=O)(O)OCC[N+](C)(C)C	hepatotox	Fourches	training
491	300	Leflunomide	O=C(Nc1ccc(cc1)C(F)(F)F)c2cnoc2C	hepatotox	Fourches	training
492	301	Leucovorin	O=CN1C=3C(=O)N=C(N)NC=3(NCC1CNc2ccc(cc2)C(=O)NC(C(=O)O)CCC(=O)O)	hepatotox	Fourches	training
497	303	Lidocaine	O=C(Nc1c(cccc1C)C)CN(CC)CC	hepatotox	Fourches	training
500	304	Lofepramine	O=C(c1ccc(cc1)Cl)CN(C)CCCN4c2ccccc2CCc3ccccc34	hepatotox	Fourches	training
501	305	Lomustine	O=NN(C(=O)NC1CCCCC1)CCCl	hepatotox	Fourches	training
503	306	Lopinavir	O=C1NCCCN1C(C(=O)NC(Cc2ccccc2)CC(O)C(NC(=O)COc3c(cccc3C)C)Cc4ccccc4)C(C)C	hepatotox	Fourches	training
509	309	Malotilate	O=C(OC(C)C)C(C(=O)OC(C)C)=C1SC=CS1	hepatotox	Fourches	training
510	310	Mangafodipir trisodium	O=C(O)CN(Cc1c(O)c(ncc1COP(=O)(O)O)C)CCN(CC(=O)O)Cc2c(O)c(ncc2COP(=O)(O)O)C	hepatotox	Fourches	training
511	311	Mannitol	OCC(O)C(O)C(O)C(O)CO	hepatotox	Fourches	training
515	313	Mebendazole	O=C(OC)Nc1nc2ccc(cc2([nH]1))C(=O)c3ccccc3	hepatotox	Fourches	training
522	315	Megestrol acetate	O=C(OC3(C(=O)C)(CCC2C4C=C(C1=CC(=O)CCC1(C)C4(CCC23(C)))C))C	hepatotox	Fourches	training
523	316	Meloxicam	O=C2c1ccccc1S(=O)(=O)N(C2=C(O)Nc3ncc(C)s3)C	hepatotox	Fourches	training
524	317	Melphalan	O=C(O)C(N)Cc1ccc(cc1)N(CCCl)CCCl	hepatotox	Fourches	training
525	318	Menadione	O=C1C=C(C(=O)c2ccccc12)C	hepatotox	Fourches	training
527	320	Meperidine	O=C(OCC)C2(c1ccccc1)(CCN(C)CC2)	hepatotox	Fourches	training
538	321	Methadone	O=C(CC)C(c1ccccc1)(c2ccccc2)CC(N(C)C)C	hepatotox	Fourches	training
539	322	Methamphetamine	c1ccc(cc1)CC(NC)C	hepatotox	Fourches	training
541	323	Methimazole	n1ccn(c1S)C	hepatotox	Fourches	training
545	325	Methoxsalen	O=C1Oc2c(OC)c3occc3(cc2(C=C1))	hepatotox	Fourches	training
546	326	Methoxyflurane	FC(F)(OC)C(Cl)Cl	hepatotox	Fourches	training
549	327	Methyldopa	O=C(O)C(N)(C)Cc1ccc(O)c(O)c1	hepatotox	Fourches	training
550	328	Methylphenidate	O=C(OC)C(c1ccccc1)C2NCCCC2	hepatotox	Fourches	training
556	331	Metronidazole	O=[N+]([O-])c1cnc(n1CCO)C	hepatotox	Fourches	training
557	332	Metyrapone	O=C(c1cnccc1)C(c2cnccc2)(C)C	hepatotox	Fourches	training
558	333	Mianserin	c1ccc3c(c1)N4CCN(C)CC4(c2ccccc2C3)	hepatotox	Fourches	training
559	334	Micafungin	O=C(NC1C(=O)NC(C(=O)N4CC(O)CC4(C(=O)NC(C(=O)NC(C(=O)N2CC(C)C(O)C2(C(=O)NC(O)C(O)C1))C(O)CC(=O)N)C(O)C(O)c3ccc(O)c(OS(=O)(=O)O)c3))C(O)C)c5ccc(cc5)c6noc(c6)c7ccc(OCCCCC)cc7	hepatotox	Fourches	training
564	336	Miltefosine	O=P(O)(OCCCCCCCCCCCCCCCC)OCC[N+](C)(C)C	hepatotox	Fourches	training
565	337	Minocycline	O=C(N)C=3C(=O)C4(O)(C(O)=C2C(=O)c1c(O)ccc(c1CC2CC4(C(C=3(O))N(C)C))N(C)C)	hepatotox	Fourches	training
569	338	Mithramycin	O=C7c3c(O)c8c(O)c(c(OC2OC(C)C(O)C(OC1OC(C)C(O)C(O)C1)C2)cc8(cc3CC(C7(OC6OC(C)C(O)C(OC5OC(C)C(O)C(OC4OC(C)C(O)C(O)(C)C4)C5)C6))C(OC)C(=O)C(O)C(O)C))C	hepatotox	Fourches	training
571	339	Mitomycin	O=C(OCC4C=1C(=O)C(N)=C(C(=O)C=1N3CC2NC2C34(OC))C)N	hepatotox	Fourches	training
574	341	Mizolastine	O=C1C=CN=C(N1)N(C)C5CCN(c3nc2ccccc2n3Cc4ccc(F)cc4)CC5	hepatotox	Fourches	training
575	342	Modafinil	O=C(N)CS(=O)C(c1ccccc1)c2ccccc2	hepatotox	Fourches	training
576	343	Molsidomine	O=C(OCC)Nc1on[n+](c1)N2CCOCC2	hepatotox	Fourches	training
578	344	Montelukast	O=C(O)CC1(CC1)CSC(c4cccc(C=Cc2nc3cc(ccc3(cc2))Cl)c4)CCc5ccccc5C(O)(C)C	hepatotox	Fourches	training
580	346	Morphine	Oc5ccc4c1c5(OC2C(O)C=CC3C(N(C)CCC123)C4)	hepatotox	Fourches	training
581	347	Moxalactam	O=C(O)C3=C(COC2N3(C(=O)C2(OC)(NC(=O)C(C(=O)O)c1ccc(O)cc1)))CSc4nnnn4C	hepatotox	Fourches	training
582	348	Moxifloxacin	O=C(O)C1=CN(c2c(OC)c(c(F)cc2(C1(=O)))N3CC4NCCCC4(C3))C5CC5	hepatotox	Fourches	training
583	349	Moxisylyte	O=C(Oc1cc(c(OCCN(C)C)cc1C)C(C)C)C	hepatotox	Fourches	training
586	351	Mycophenolate	O=C(O)CCC(=CCc2c(O)c1C(=O)OCc1c(c2(OC))C)C	hepatotox	Fourches	training
590	353	Nafarelin	O=C(NC(=O)C(NC(=O)C(NC(=O)C(NC(=O)C(NC(=O)C1NC(=O)CC1)CC2N=CN=C2)Cc4c[nH]c3ccccc34)CO)Cc5ccc(O)cc5)CNC(=O)C8N(C(=O)C(NC(=O)C(NC(=O)C(N)Cc6ccc7ccccc7(c6))CC(C)C)CCCNC(=N)N)CCC8	hepatotox	Fourches	training
591	354	Nalidixic acid	O=C(O)C1=CN(c2nc(ccc2(C1(=O)))C)CC	hepatotox	Fourches	training
600	355	Nelfinavir	O=C(NC(CSc1ccccc1)C(O)CN2CC3CCCCC3(CC2(C(=O)NC(C)(C)C)))c4cccc(O)c4C	hepatotox	Fourches	training
611	357	Nicotinamide	O=C(N)c1cnccc1	hepatotox	Fourches	training
618	359	Nifurtoinol	O=C1N(C(=O)CN1CCc2oc(cc2)[N+](=O)[O-])CO	hepatotox	Fourches	training
620	360	Nimesulide	O=[N+]([O-])c2ccc(NS(=O)(=O)C)c(Oc1ccccc1)c2	hepatotox	Fourches	training
626	361	Nitrendipine	O=C(OC)C2=C(NC(=C(C(=O)OCC)C2(c1cccc(c1)[N+](=O)[O-]))C)C	hepatotox	Fourches	training
631	363	N-methylglucamine	OCC(O)C(O)C(O)C(O)CNC	hepatotox	Fourches	training
633	365	Norepinephrine	Oc1ccc(cc1(O))C(O)CN	hepatotox	Fourches	training
634	366	Norethindrone	O=C4C=C3CCC2C(CCC1(C)(C2(CCC1(O)(C#C))))C3CC4	hepatotox	Fourches	training
639	368	Nortriptyline	c1ccc3c(c1)C(=CCCNC)c2ccccc2CC3	hepatotox	Fourches	training
643	370	Octreotide	O=C(NC1C(=O)NC(C(=O)NC(C(=O)NC(C(=O)NC(C(=O)NC(C(=O)NC(CO)C(O)C)CSSC1)C(O)C)CCCCN)Cc3c[nH]c2ccccc23)Cc4ccccc4)C(N)Cc5ccccc5	hepatotox	Fourches	training
648	371	Orlistat	O=CNC(C(=O)OC(CCCCCCCCCCC)CC1OC(=O)C1(CCCCCC))CC(C)C	hepatotox	Fourches	training
651	372	OSI-461	O=C(NCc1ccccc1)CC=3c4cc(F)ccc4(C(=Cc2ccncc2)C=3C)	hepatotox	Fourches	training
652	373	Oxacillin sodium	O=C(O)C4N3C(=O)C(NC(=O)c1c(noc1C)c2ccccc2)C3SC4(C)(C)	hepatotox	Fourches	training
657	376	Oxazepam	O=C1Nc3ccc(cc3(C(=NC1(O))c2ccccc2))Cl	hepatotox	Fourches	training
658	377	Oxcarbazepine	O=C(N)N2c3ccccc3(C(=O)Cc1ccccc12)	hepatotox	Fourches	training
663	378	Oxymetholone	O=C1C(=CO)CC4(C)(C(C1)CCC3C4(CCC2(C)(C3(CCC2(O)(C)))))	hepatotox	Fourches	training
664	379	Oxymorphone	O=C1CCC5(O)(C4N(C)CCC25(c3c(OC12)c(O)ccc3C4))	hepatotox	Fourches	training
671	381	Pantoprazole	O=S(c1nc2ccc(OC(F)F)cc2([nH]1))CC3NCCC(OC)C3(OC)	hepatotox	Fourches	training
672	382	para-Aminosalicylic acid	O=C(O)c1ccc(N)cc1(O)	hepatotox	Fourches	training
677	383	Penicillamine	O=C(O)C(N)C(C)(C)S	hepatotox	Fourches	training
678	384	Penicillin	O=C(O)C3N2C(=O)C(NC(=O)Cc1ccccc1)C2SC3(C)(C)	hepatotox	Fourches	training
681	386	Pentobarbital	O=C1NC(=O)C(C(=O)N1)(CC)C(C)CCC	hepatotox	Fourches	training
683	387	Perazine	c1ccc3c(c1)N(c2ccccc2S3)CCCN4CCN(C)CC4	hepatotox	Fourches	training
684	388	Perfluorooctylbromide	FC(F)(F)C(F)(F)C(F)(F)C(F)(F)C(F)(F)C(F)(F)C(F)(F)C(F)(F)Br	hepatotox	Fourches	training
685	389	Perindopril	O=C(O)C1N(C(=O)C(NC(C(=O)OCC)CCC)C)C2CCCCC2(C1)	hepatotox	Fourches	training
691	391	Phenobarbital	O=C2NC(=O)C(c1ccccc1)(C(=O)N2)CC	hepatotox	Fourches	training
692	392	Phenol	Oc1ccccc1	hepatotox	Fourches	training
695	393	Phenprocoumon	O=C1c3ccccc3(OC(O)=C1C(c2ccccc2)CC)	hepatotox	Fourches	training
698	394	Phenylbutazone	O=C3N(c1ccccc1)N(c2ccccc2)C(=O)C3CCCC	hepatotox	Fourches	training
701	396	Phenyramidol	OC(c1ccccc1)CNc2ncccc2	hepatotox	Fourches	training
702	397	Phenytoin	O=C1NC(=O)C(N1)(c2ccccc2)c3ccccc3	hepatotox	Fourches	training
704	398	Picosulfate sodium	O=S(=O)(O)Oc1ccc(cc1)C(c2ncccc2)c3ccc(OS(=O)(=O)O)cc3	hepatotox	Fourches	training
707	399	Pinacidil	N#CN=C(NC1CCNCC1)NC(C)C(C)(C)C	hepatotox	Fourches	training
713	401	Piritrexim	n1cc(c(c2c1NC(N)NC2(N))C)Cc3cc(OC)ccc3(OC)	hepatotox	Fourches	training
715	402	Pirprofen	O=C(O)C(c1ccc(c(c1)Cl)N2CC=CC2)C	hepatotox	Fourches	training
716	403	Pitavastatin	O=C(O)CC(O)CC(O)C=Cc3c(nc1ccccc1c3(c2ccc(F)cc2))C4CC4	hepatotox	Fourches	training
717	404	Pizotyline	c1ccc3c(c1)C(c2ccsc2CC3)=C4CCN(C)CC4	hepatotox	Fourches	training
720	406	Polymyxin B	O=C(NC(C(=O)NC(C(=O)NC(C(=O)NC1C(=O)NC(C(=O)NC(C(=O)NC(C(=O)NC(C(=O)NC(C(=O)NC(C(=O)NCC1)C(O)C)CCN)CCN)CC(C)C)Cc2ccccc2)CCN)CCN)C(O)C)CCN)CCCCC(C)CC	hepatotox	Fourches	training
723	407	Prasterone	O=C2CCC3C4CC=C1CC(O)CCC1(C)C4(CCC23(C))	hepatotox	Fourches	training
726	408	Prazosin	O=C(c1occc1)N4CCN(c2nc(N)c3cc(OC)c(OC)cc3(n2))CC4	hepatotox	Fourches	training
727	409	Prednisolone	O=C1C=CC3(C(=C1)CCC2C4CCC(O)(C(=O)CO)C4(C)(CC(O)C23))(C)	hepatotox	Fourches	training
729	411	Primaquine	n1cccc2cc(OC)cc(NC(C)CCCN)c12	hepatotox	Fourches	training
730	412	Primidone	O=C2NCNC(=O)C2(c1ccccc1)CC	hepatotox	Fourches	training
731	413	Probenecid	O=C(O)c1ccc(cc1)S(=O)(=O)N(CCC)CCC	hepatotox	Fourches	training
732	414	Probucol	Oc1c(cc(cc1C(C)(C)C)SC(C)(C)Sc2cc(c(O)c(c2)C(C)(C)C)C(C)(C)C)C(C)(C)C	hepatotox	Fourches	training
736	416	Progesterone	O=C4C=C3CCC1C(CCC2(C)(C(C(=O)C)CCC12))C3(C)CC4	hepatotox	Fourches	training
741	418	Propoxyphene	O=C(OC(c1ccccc1)(Cc2ccccc2)C(C)CN(C)C)CC	hepatotox	Fourches	training
742	419	Propranolol	OC(COc1cccc2ccccc12)CNC(C)C	hepatotox	Fourches	training
743	420	Propylthiouracil	O=C1C=C(NC(N1)=S)CCC	hepatotox	Fourches	training
746	423	Prostaglandin F2a	O=C(O)CCCC=CCC1C(O)CC(O)C1(C=CC(O)CCCCC)	hepatotox	Fourches	training
747	424	Protionamide	n1ccc(cc1CCC)C(N)=S	hepatotox	Fourches	training
748	425	Pyrazinamide	O=C(N)c1nccnc1	hepatotox	Fourches	training
749	426	Pyridinol Carbamate	O=C(OCc1nc(ccc1)COC(=O)NC)NC	hepatotox	Fourches	training
753	428	Quinacrine	O(c2ccc3Nc1cc(ccc1C(NC(C)CCCN(CC)CC)c3(c2))Cl)C	hepatotox	Fourches	training
756	429	Quinidine	OC(c2ccnc1ccc(OC)cc12)C3N4CCC(C3)C(C=C)C4	hepatotox	Fourches	training
758	430	Raltitrexed	O=C1N=C(Nc2ccc(cc12)CN(c3ccc(C(=O)NC(C(=O)O)CCC(=O)O)s3)C)C	hepatotox	Fourches	training
761	431	Rapamycin	O=C1OC(CC(=O)C(C=C(C)C(O)C(OC)C(=O)C(C)CC(C=CC=CC=C(C)C(OC)CC3OC(O)(C(=O)C(=O)N2CCCCC12)C(C)CC3)C)C)C(C)CC4CCC(O)C(OC)C4	hepatotox	Fourches	training
768	434	Rifampicin	O=C1N=C4C(O)=C5C(O)=C(C=2OC(OC=CC(OC)C(C)C(OC(=O)C)C(C)C(O)C(C)C(O)C(C=CC=C1C)C)(C(=O)C=2C5(=C(O)C4(=CNN3CCN(C)CC3)))C)C	hepatotox	Fourches	training
769	435	Rifamycin SV	O=C(OC2C(C)C(OC)C=COC1(Oc3c(C1(=O))c4c(O)cc(NC(=O)C(=CC=CC(C)C(O)C(C)C(O)C2(C))C)c(O)c4(c(O)c3C))C)C	hepatotox	Fourches	training
775	436	Rofecoxib	O=C2OCC(c1ccc(cc1)S(=O)(=O)C)=C2c3ccccc3	hepatotox	Fourches	training
778	437	Rosiglitazone	O=C1NC(=O)SC1Cc3ccc(OCCN(c2ncccc2)C)cc3	hepatotox	Fourches	training
781	439	Rubitecan	O=C2C5=C(C=C3c1nc4cccc(c4(cc1CN23))[N+](=O)[O-])C(O)(C(=O)OC5)CC	hepatotox	Fourches	training
783	440	Salicylamide	O=C(N)c1ccccc1(O)	hepatotox	Fourches	training
789	441	Semaxanib	O=C3Nc1ccccc1C3(=Cc2[nH]c(cc2C)C)	hepatotox	Fourches	training
790	442	Seocalcitol	OC3C(=C)C(=CC=C1CCCC2(C)(C1CCC2(C(C=CC=CC(O)(CC)CC)C)))CC(O)C3	hepatotox	Fourches	training
794	444	Sildenafil	O=C1NC(=Nc2c(nn(c12)C)CCC)c3cc(ccc3(OCC))S(=O)(=O)N4CCN(C)CC4	hepatotox	Fourches	training
795	445	silybin	O=C4c5c(O)cc(O)cc5(OC(c1ccc2OC(CO)C(Oc2(c1))c3ccc(O)c(OC)c3)C4(O))	hepatotox	Fourches	training
798	447	Sitaxsentan	O=C(c1c(ccs1)S(=O)(=O)Nc2onc(c2Cl)C)Cc3cc4OCOc4(cc3C)	hepatotox	Fourches	training
802	448	SODIUM PHENYLBUTYRATE	O=C(O)CCCc1ccccc1	hepatotox	Fourches	training
805	450	Sorbitol	O=C(CO)C(O)C(O)C(O)CO	hepatotox	Fourches	training
807	451	SP 600125	O=C1c4ccccc4(c2n[nH]c3cccc1c23)	hepatotox	Fourches	training
809	452	Spiramycin	O=CCC4CC(C)C(OC1OC(C)C(N(C)C)CC1)CCCCCC(OC(=O)CC(OC(=O)C)C(OC)C4(OC3OC(C)C(OC2OC(O)C(O)C(O)(C)C2)C(N(C)C)C3(O)))C	hepatotox	Fourches	training
810	453	Spironolactone	O=C1OC3(CC1)(CCC2C5C(CCC23(C))C4(C(=CC(=O)CC4)CC5SC(=O)C)(C))	hepatotox	Fourches	training
813	455	Streptomycin	O=CC3(O)(C(OC(OC1C(O)C(O)C(NC(=N)N)C(O)C1(NC(=N)N))C3(OC2OC(CO)C(O)C(O)C2(NC)))C)	hepatotox	Fourches	training
815	456	SU6668	O=C(O)CCc3c([nH]c(C=C2C(=O)Nc1ccccc12)c3C)C	hepatotox	Fourches	training
816	457	Suberoylanilide hydroxamic acid	O=C(NO)CCCCCCC(=O)Nc1ccccc1	hepatotox	Fourches	training
818	458	Sulbactam	O=C(O)C2N1C(=O)CC1S(=O)(=O)C2(C)(C)	hepatotox	Fourches	training
820	460	Sulfadimethoxine	O=S(=O)(Nc1nc(nc(OC)c1)OC)c2ccc(N)cc2	hepatotox	Fourches	training
823	461	Sulfameter	O=S(=O)(Nc1ncc(OC)cn1)c2ccc(N)cc2	hepatotox	Fourches	training
824	462	Sulfamethazine	O=S(=O)(Nc1nc(cc(n1)C)C)c2ccc(N)cc2	hepatotox	Fourches	training
825	463	Sulfamethizole	O=S(=O)(Nc1nnc(C)s1)c2ccc(N)cc2	hepatotox	Fourches	training
827	465	Sulfanilamide	O=S(=O)(N)c1ccc(N)cc1	hepatotox	Fourches	training
828	466	Sulfaphenazole	O=S(=O)(Nc2ccnn2(c1ccccc1))c3ccc(N)cc3	hepatotox	Fourches	training
830	467	Sulfasalazine	O=C(O)c3cc(N=Nc1ccc(cc1)S(=O)(=O)Nc2ncccc2)ccc3(O)	hepatotox	Fourches	training
831	468	Sulfinpyrazone	O=C3N(c1ccccc1)N(c2ccccc2)C(=O)C3CCS(=O)c4ccccc4	hepatotox	Fourches	training
834	470	Suloctidil	OC(c1ccc(cc1)SC(C)C)C(NCCCCCCCC)C	hepatotox	Fourches	training
835	471	Sulpiride	O=C(NCC1N(CC)CCC1)c2cc(ccc2(OC))S(=O)(=O)N	hepatotox	Fourches	training
837	472	Suramin	O=C(Nc1cccc(c1)C(=O)Nc2cc(ccc2C)C(=O)Nc3ccc(c4cc(cc(c34)S(=O)(=O)O)S(=O)(=O)O)S(=O)(=O)O)Nc5cccc(c5)C(=O)Nc6cc(ccc6C)C(=O)Nc7ccc(c8cc(cc(c78)S(=O)(=O)O)S(=O)(=O)O)S(=O)(=O)O	hepatotox	Fourches	training
840	473	Tamoxifen	O(c1ccc(cc1)C(c2ccccc2)=C(c3ccccc3)CC)CCN(C)C	hepatotox	Fourches	training
843	475	Telithromycin	O=C2OC5(C)(C(OC(=O)C(C(=O)C(C)C(OC1OC(C)CC(N(C)C)C1(O))C(OC)(C)CC(C(=O)C(C)C5(N2CCCCn3cnc(c3)c4cnccc4))C)C)CC)	hepatotox	Fourches	training
844	476	Telmisartan	O=C(O)c6ccccc6(c1ccc(cc1)CN2c3cc(cc(c3(NC2CCC))C)c5nc4ccccc4n5C)	hepatotox	Fourches	training
846	477	Temozolomide	O=C(N)c1ncn2C(=O)N(N=Nc12)C	hepatotox	Fourches	training
848	478	Tenofovir	O=P(O)(O)COC(C)Cn2cnc1c(ncnc12)N	hepatotox	Fourches	training
853	480	Terlipressin	O=C(N)CNC(=O)C(NC(=O)C4N(C(=O)C1NC(=O)C(NC(=O)C(NC(=O)C(NC(=O)C(NC(=O)C(NC(=O)CNC(=O)CNC(=O)CN)CSSC1)Cc2ccc(O)cc2)Cc3ccccc3)CCC(=O)N)CC(=O)N)CCC4)CCCCN	hepatotox	Fourches	training
857	481	Tetrabenazine	O=C2CC3c1cc(OC)c(OC)cc1CCN3(CC2CC(C)C)	hepatotox	Fourches	training
859	482	Tetrachloroethylene	C(=C(Cl)Cl)(Cl)Cl	hepatotox	Fourches	training
860	483	Tetracycline	O=C(N)C=3C(=O)C4(O)(C(O)=C2C(=O)c1c(O)cccc1C(O)(C)C2CC4(C(C=3(O))N(C)C))	hepatotox	Fourches	training
863	485	Thalidomide	O=C3NC(=O)C(N2C(=O)c1ccccc1C2(=O))CC3	hepatotox	Fourches	training
865	486	Thiabendazole	n1cscc1c2nc3ccccc3([nH]2)	hepatotox	Fourches	training
866	487	Thiamine	OCCc1c([n+](cs1)Cc2cnc(nc2(N))C)C	hepatotox	Fourches	training
867	488	Thiamphenicol	O=C(NC(CO)C(O)c1ccc(cc1)S(=O)(=O)C)C(Cl)Cl	hepatotox	Fourches	training
870	490	Thioridazine	c1ccc3c(c1)N(c2cc(ccc2S3)SC)CCC4N(C)CCCC4	hepatotox	Fourches	training
871	491	Thyroxine	O=C(O)C(N)Cc2cc(c(Oc1cc(c(O)c(c1)I)I)c(c2)I)I	hepatotox	Fourches	training
876	492	Ticrynafen	O=C(O)COc2ccc(C(=O)c1cccs1)c(c2Cl)Cl	hepatotox	Fourches	training
884	493	Tolazamide	O=C(NN1CCCCCC1)NS(=O)(=O)c2ccc(cc2)C	hepatotox	Fourches	training
886	495	Tolcapone	O=C(c1ccc(cc1)C)c2cc(O)c(O)c(c2)[N+](=O)[O-]	hepatotox	Fourches	training
887	496	Tolperisone	O=C(c1ccc(cc1)C)C(C)CN2CCCCC2	hepatotox	Fourches	training
888	497	Tolterodine	Oc1ccc(cc1C(c2ccccc2)CCN(C(C)C)C(C)C)C	hepatotox	Fourches	training
890	498	Toremifene	O(c1ccc(cc1)C(c2ccccc2)=C(c3ccccc3)CCCl)CCN(C)C	hepatotox	Fourches	training
895	500	Tranylcypromine	NC2CC2(c1ccccc1)	hepatotox	Fourches	training
902	501	Trichloroethylene	C(=C(Cl)Cl)Cl	hepatotox	Fourches	training
905	502	Triiodothyronine	O=C(O)C(N)Cc2cc(c(Oc1ccc(O)c(c1)I)c(c2)I)I	hepatotox	Fourches	training
906	503	Trimetazidine	O(c1ccc(c(OC)c1(OC))CN2CCNCC2)C	hepatotox	Fourches	training
910	505	Troglitazone	O=C1NC(=O)SC1Cc4ccc(OCC3(Oc2c(c(c(O)c(c2CC3)C)C)C)(C))cc4	hepatotox	Fourches	training
911	506	Troleandomycin	O=C(OC4C(OC(OC3C(C(=O)OC(C)C(C)C(OC(=O)C)C(C(=O)C1(OC1)CC(C)C(OC2OC(C)CC(N(C)C)C2(OC(=O)C))C3(C))C)C)CC4(OC))C)C	hepatotox	Fourches	training
915	507	Uracil	O=C1C=CNC(=O)N1	hepatotox	Fourches	training
917	508	Uridine	O=C1C=CN(C(=O)N1)C2OC(CO)C(O)C2(O)	hepatotox	Fourches	training
922	510	Vancomycin	O=C(O)C%10NC(=O)C2NC(=O)C(NC(=O)C6NC(=O)C(NC(=O)C(NC(=O)C(NC)CC(C)C)C(O)c7ccc(Oc5cc6(cc(Oc1ccc(cc1Cl)C2(O))c5(OC4OC(CO)C(O)C(O)C4(OC3OC(C)C(O)C(N)(C)C3))))c(c7)Cl)CC(=O)N)c8ccc(O)c(c8)c9c(O)cc(O)cc9%10	hepatotox	Fourches	training
923	511	vandetanib	Fc4cc(ccc4(Nc3ncnc2cc(OCC1CCN(C)CC1)c(OC)cc23))Br	hepatotox	Fourches	training
926	512	Vesnarinone	O=C2Nc1ccc(cc1CC2)N4CCN(C(=O)c3ccc(OC)c(OC)c3)CC4	hepatotox	Fourches	training
927	513	Vidarabine	OCC3OC(n2cnc1c(ncnc12)N)C(O)C3(O)	hepatotox	Fourches	training
930	515	Vincristine	O=CN2c1cc(OC)c(cc1C35(CCN4CC=CC(CC)(C(OC(=O)C)C(O)(C(=O)OC)C23)C45))C9(C(=O)OC)(c7[nH]c6ccccc6c7CCN8CC(CC(O)(C8)CC)C9)	hepatotox	Fourches	training
933	516	Vitamin A	OCC=C(C=CC=C(C=CC1=C(C)CCCC1(C)C)C)C	hepatotox	Fourches	training
934	517	Vitamin B12	O=C(N)CCC8C1=NC(=C(C7=NC(C6=NC(=C(C2=NC(=C1)C(C)(C)C2CCC(=O)N)C)C(C)(CCC(=O)NCC(OP(=O)(O)OC3C(O)C(OC3(CO))n5cnc4cc(c(cc45)C)C)C)C6CC(=O)N)(C)C(C)(CC(=O)N)C7CCC(=O)N)C)C8(C)(CC(=O)N)	hepatotox	Fourches	training
937	519	Vitamin E	Oc2c(c(c1OC(C)(CCc1c2C)CCCC(C)CCCC(C)CCCC(C)C)C)C	hepatotox	Fourches	training
939	521	Voglibose	OCC(NC1CC(O)(CO)C(O)C(O)C1(O))CO	hepatotox	Fourches	training
940	522	Voriconazole	Fc1ccc(c(F)c1)C(O)(Cn2ncnc2)C(c3ncncc3(F))C	hepatotox	Fourches	training
941	523	VX-950	O=C(NC(C(=O)NC(C(=O)N2CC3CCCC3(C2(C(=O)NC(C(=O)C(=O)NC1CC1)CCC)))C(C)(C)C)C4CCCCC4)c5nccnc5	hepatotox	Fourches	training
942	524	Warfarin	O=C1c3ccccc3(OC(O)=C1C(c2ccccc2)CC(=O)C)	hepatotox	Fourches	training
951	526	Zolpidem	O=C(N(C)C)Cc2c(nc1ccc(cn12)C)c3ccc(cc3)C	hepatotox	Fourches	training
101	527	Ceftizoxime	O=C(O)C3=CCSC2N3(C(=O)C2(NC(=O)C(=NOC)C1=CSC(=N)N1))	hepatotox	FDA	training
169	529	Erythromycin acistrate	O=C(OC1C(OC(C)CC1(N(C)C))OC3C(C)C(OC2OC(C)C(O)C(OC)(C)C2)C(C(=O)OC(CC)C(O)(C)C(O)C(C(=O)C(C)CC3(O)(C))C)C)C	hepatotox	FDA	training
203	532	Fludarabine	O=P(O)(O)OCC3OC(n2cnc1c(nc(F)nc12)N)C(O)C3(O)	hepatotox	FDA	training
291	536	Mefloquine	FC(F)(F)c2nc1c(cccc1C(F)(F)F)c(c2)C(O)C3NCCCC3	hepatotox	FDA	training
294	537	Mercaptopurine, 6-	n1cnc(c2[nH]cnc12)S	hepatotox	FDA	training
362	538	Pamidronic acid	O=P(O)(O)C(O)(CCN)P(=O)(O)O	hepatotox	FDA	training
393	539	Propafenone	O=C(c1ccccc1(OCC(O)CNCCC))CCc2ccccc2	hepatotox	FDA	training
4	543	Acetohydroxamic acid	O=C(NO)C	non-hepatotox	Fourches/FDA	training
7	544	Adapalene	OC(O)c1ccc2cc(ccc2(c1))c3ccc(OC)c(c3)C56(CC4CC(CC(C4)C5)C6)	non-hepatotox	FDA	training
9	545	Albuterol	Oc1ccc(cc1CO)C(O)CNC(C)(C)C	non-hepatotox	Fourches/FDA	training
10	546	Alclometasone	O=C1C=CC3(C(=C1)CC(C2C4CC(C)C(O)(C(=O)CO)C4(C)(CC(O)C23))Cl)(C)	non-hepatotox	FDA	training
12	548	Alendronic Acid	O=P(O)(O)C(O)(CCCN)P(=O)(O)O	non-hepatotox	FDA	training
13	549	Alfentanil	O=C1N(N=NN1CCN3CCC(N(C(=O)CC)c2ccccc2)(COC)CC3)CC	non-hepatotox	FDA	training
15	550	Alprazolam	n4nc1n(c3ccc(cc3(C(=NC1)c2ccccc2))Cl)c4C	non-hepatotox	FDA	training
17	552	Altretamine	n1c(nc(nc1N(C)C)N(C)C)N(C)C	non-hepatotox	FDA	training
20	554	Amifostine	O=P(O)(O)SCCNCCCN	non-hepatotox	FDA	training
22	555	Amino-glutethimide	O=C2NC(=O)C(c1ccc(N)cc1)(CC)CC2	non-hepatotox	Fourches/FDA	training
25	556	Amlexanox	O=C(O)c1cc2C(=O)c3cc(ccc3(Oc2(nc1(N))))C(C)C	non-hepatotox	FDA	training
26	557	Amlodipine	O=C(OC)C2=C(NC(=C(C(=O)OCC)C2(c1ccccc1Cl))COCCN)C	non-hepatotox	Fourches/FDA	training
30	559	Amrinone	O=C1NC=C(C=C1(N))c2ccncc2	non-hepatotox	Fourches/FDA	training
32	560	Apraclonidine	N(=C1NCCN1)c2c(cc(N)cc2Cl)Cl	non-hepatotox	FDA	training
34	561	Astemizole	Fc1ccc(cc1)Cn3c(nc2ccccc23)NC5CCN(CCc4ccc(OC)cc4)CC5	non-hepatotox	FDA	training
37	562	Atovaquone	O=C1C(O)=C(C(=O)c2ccccc12)C4CCC(c3ccc(cc3)Cl)CC4	non-hepatotox	FDA	training
40	564	Azelaic acid	O=C(O)CCCCCCCC(=O)O	non-hepatotox	FDA	training
41	565	Azelastine	O=C2c1ccccc1C(=NN2C3CCN(C)CCC3)Cc4ccc(cc4)Cl	non-hepatotox	FDA	training
44	566	Bacampicillin	O=C(OCC)OC(OC(=O)C3N2C(=O)C(NC(=O)C(N)c1ccccc1)C2SC3(C)(C))C	non-hepatotox	FDA	training
46	567	Beclomethasone	O=C1C=CC3(C(=C1)CCC2C4CC(C)C(O)(C(=O)CO)C4(C)(CC(O)C23Cl))(C)	non-hepatotox	FDA	training
49	569	Bepridil	O(CC(N1CCCC1)CN(c2ccccc2)Cc3ccccc3)CC(C)C	non-hepatotox	FDA	training
57	570	Betaxolol	OC(COc1ccc(cc1)CCOCC2CC2)CNC(C)C	non-hepatotox	FDA	training
60	571	Bitolterol	O=C(Oc2ccc(cc2(OC(=O)c1ccc(cc1)C))C(O)CNC(C)(C)C)c3ccc(cc3)C	non-hepatotox	FDA	training
61	572	Bretylium tosylate	c1ccc(c(c1)C[N+](C)(C)CC)Br	non-hepatotox	FDA	training
63	574	Brimonidine	n1ccnc3c1ccc(NC2=NCCN2)c3Br	non-hepatotox	FDA	training
64	575	Bromocriptine	O=C(NC1(OC3(O)(N(C1(=O))C(C(=O)N2CCCC23)CC(C)C))C(C)C)C7C=C6c5cccc4[nH]c(c(c45)CC6N(C)C7)Br	non-hepatotox	Fourches/FDA	training
66	576	Bumetanide	O=C(O)c2cc(NCCCC)c(Oc1ccccc1)c(c2)S(=O)(=O)N	non-hepatotox	Fourches/FDA	training
71	577	Butenafine	c1ccc2c(c1)cccc2CN(C)Cc3ccc(cc3)C(C)(C)C	non-hepatotox	FDA	training
73	579	Butorphanol	Oc1ccc3c(c1)C45(CCN(CC2CCC2)C(C3)C5(O)(CCCC4))	non-hepatotox	FDA	training
74	580	Cabergoline	O=C(NCC)N(C(=O)C3CN(CC=C)C4Cc2c[nH]c1cccc(c12)C4(C3))CCCN(C)C	non-hepatotox	FDA	training
75	581	Calcipotriene	OC(C=CC(C)C3CCC2C(=CC=C1C(=C)C(O)CC(O)C1)CCCC23(C))C4CC4	non-hepatotox	FDA	training
80	582	Carteolol	O=C2Nc1cccc(OCC(O)CNC(C)(C)C)c1CC2	non-hepatotox	FDA	training
85	584	Cefamandole naftate	O=COC(C(=O)NC3C(=O)N2C(C(=O)O)=C(CSc1nnnn1C)CSC23)c4ccccc4	non-hepatotox	FDA	training
86	585	Cefapirin	O=C(O)C3=C(COC(=O)C)CSC2N3(C(=O)C2(NC(=O)CSc1ccncc1))	non-hepatotox	FDA	training
88	586	Cefepime	O=C(O)C4=C(C[N+]1(C)(CCCC1))CSC3N4(C(=O)C3(NC(=O)C(=NOC)c2nc(N)sc2))	non-hepatotox	FDA	training
90	587	Cefmetazole	N#CCSCC(=O)NC3(OC)(C(=O)N2C(C(=O)O)=C(CSc1nnnn1C)CSC23)	non-hepatotox	FDA	training
95	589	Cefoxitin	O=C(OCC3=C(C(=O)O)N2C(=O)C(OC)(NC(=O)Cc1cccs1)C2SC3)N	non-hepatotox	FDA	training
96	590	Cefpodoxime	O=C(OC(O)C)C3=C(COC)CSC2N3(C(=O)C2(NC(=O)C(=NOC)c1nc(N)sc1))	non-hepatotox	FDA	training
97	591	Cefpodoxime proxetil	O=C(OC(OC(=O)C3=C(COC)CSC2N3(C(=O)C2(NC(=O)C(=NOC)c1nc(N)sc1)))C)OC(C)C	non-hepatotox	FDA	training
99	592	Ceftazidime	O=C(O)C4=C(C[n+]1ccccc1)CSC3N4(C(=O)C3(NC(=O)C(=NCC(C(=O)O)(C)C)c2nc(N)sc2))	non-hepatotox	FDA	training
103	594	Cefuroxime	O=C(O)C3=C(COC(=O)N)CSC2N3(C(=O)C2(NC(=O)C(=NOC)c1occc1))	non-hepatotox	FDA	training
104	595	Cefuroxime axetil	O=C(OCC3=C(C(=O)OC(OC(=O)C)C)N2C(=O)C(NC(=O)C(=NOC)c1occc1)C2SC3)N	non-hepatotox	FDA	training
105	596	Cefuroxime pivoxetil	O=C(OCC3=C(C(=O)OC(OC(=O)C(OC)(C)C)C)N2C(=O)C(NC(=O)C(=NOC)c1occc1)C2SC3)N	non-hepatotox	FDA	training
110	597	Ciclopirox	O=C1C=C(C=C(N1(O))C2CCCCC2)C	non-hepatotox	FDA	training
118	599	Clobetasol	O=C1C=CC3(C(=C1)CCC2C4CC(C)C(O)(C(=O)CCl)C4(C)(CC(O)C23(F)))(C)	non-hepatotox	FDA	training
121	600	Clomipramine	c1ccc3c(c1)N(c2cc(ccc2CC3)Cl)CCCN(C)C	non-hepatotox	FDA	training
125	601	Cyclacillin	O=C(O)C3N2C(=O)C(NC(=O)C1(N)(CCCCC1))C2SC3(C)(C)	non-hepatotox	FDA	training
132	602	Dapiprazole	n1nc4n(c1CCN3CCN(c2ccccc2C)CC3)CCCC4	non-hepatotox	FDA	training
143	604	Dezocine	Oc1ccc2c(c1)C3(C)(CCCCCC(C2)C3(N))	non-hepatotox	FDA	training
149	605	Dipivefrin	O=C(Oc1ccc(cc1(OC(=O)C(C)(C)C))C(O)CNC)C(C)(C)C	non-hepatotox	FDA	training
150	606	Dirithromycin	O=C3OC(CC)C(O)(C)C4OC(NC(C(C)CC(O)(C)C(OC1OC(C)CC(N(C)C)C1(O))C(C)C(OC2OC(C)C(O)C(OC)(C)C2)C3C)C4(C))COCCOC	non-hepatotox	FDA	training
155	607	Dorzolamide	O=S(=O)(N)c1cc2c(s1)S(=O)(=O)C(C)CC2(NCC)	non-hepatotox	FDA	training
157	609	Doxazosin	O=C(N3CCN(c1nc(N)c2cc(OC)c(OC)cc2(n1))CC3)C4Oc5ccccc5(OC4)	non-hepatotox	FDA	training
162	611	Econazole	n1ccn(c1)CC(OCc2ccc(cc2)Cl)c3ccc(cc3Cl)Cl	non-hepatotox	Fourches/FDA	training
167	612	Epoprostenol	O=C(O)CCCC=C1OC2CC(O)C(C=CC(O)CCCCC)C2(C1)	non-hepatotox	Fourches/FDA	training
172	613	Esmolol	O=C(OC)CCc1ccc(OCC(O)CNC(C)C)cc1	non-hepatotox	FDA	training
175	615	Estradiol benzoate	O=C(Oc1ccc2c(c1)CCC3C2CCC4(C)(C(O)CCC34))c5ccccc5	non-hepatotox	FDA	training
176	616	Estradiol cypionate	O=C(OC2CCC3C4CCc1cc(O)ccc1C4(CCC23(C)))CCC5CCCCC5	non-hepatotox	FDA	training
177	617	Estradiol dipropionate	O=C(Oc1ccc2c(c1)CCC3C2CCC4(C)(C(OC(=O)CC)CCC34))CC	non-hepatotox	FDA	training
178	618	Estradiol enanthate	O=C(OC2CCC3C4CCc1cc(O)ccc1C4(CCC23(C)))CCCCCC	non-hepatotox	Fourches/FDA	training
180	620	Estradiol undecylate	O=C(OC2CCC3C4CCc1cc(O)ccc1C4(CCC23(C)))CCCCCCCCCC	non-hepatotox	FDA	training
181	621	Estradiol valerate	O=C(OC2CCC3C4CCc1cc(O)ccc1C4(CCC23(C)))CCC	non-hepatotox	FDA	training
196	622	Fexofenadine	O=C(O)C(c1ccc(cc1)C(O)CCCN2CCC(CC2)C(O)(c3ccccc3)c4ccccc4)(C)C	non-hepatotox	FDA	training
197	623	Finasteride	O=C1C=CC4(C)(C(N1)CCC2C4(CCC3(C)(C(C(=O)NC(C)(C)C)CCC23)))	non-hepatotox	FDA	training
211	625	Flurbiprofen	O=C(O)C(c1ccc(c(F)c1)c2ccccc2)C	non-hepatotox	Fourches/FDA	training
213	626	Fluticasone	O=C1C=CC3(C(=C1)C(F)CC2C4CC(C)C(OC(=O)CC)(C(=O)SCF)C4(C)(CC(O)C23(F)))(C)	non-hepatotox	FDA	training
219	627	Fosphenytoin	O=C(NC(C(=O)NCOP(=O)(O)O)(c1ccccc1)c2ccccc2)C	non-hepatotox	FDA	training
221	628	Gabapentin	O=C(O)CC1(CN)(CCCCC1)	non-hepatotox	FDA	training
225	630	Glimepiride	O=C(NC1CCC(C)CC1)NS(=O)(=O)c2ccc(cc2)CCNC(=O)N3C(=O)C(=C(C)C3)CC	non-hepatotox	FDA	training
226	631	Glipizide	O=C(NC1CCCCC1)NS(=O)(=O)c2ccc(cc2)CCNC(=O)c3ncc(nc3)C	non-hepatotox	FDA	training
228	632	Granisetron	O=C(NC2CC1N(C)C(CCC1)C2)c3nn(c4ccccc34)C	non-hepatotox	FDA	training
230	633	Guanabenz	N=C(N)NN=Cc1c(cccc1Cl)Cl	non-hepatotox	Fourches/FDA	training
232	635	Guanfacine	O=C(NC(=N)N)Cc1c(cccc1Cl)Cl	non-hepatotox	FDA	training
233	636	Halazepam	O=C1N(c3ccc(cc3(C(=NC1)c2ccccc2))Cl)CC(F)(F)F	non-hepatotox	FDA	training
234	637	Halobetasol	O=C1C=CC3(C(=C1)C(F)CC2C4CC(C)C(OC(=O)CC)(C(=O)CCl)C4(C)(CC(O)C23(F)))(C)	non-hepatotox	FDA	training
238	638	Hydromorphone	O=C1CCC5C4N(C)CC25(c3c(OC12)c(O)ccc3C4)	non-hepatotox	FDA	training
243	640	Idarubicin	O=C1c5ccccc5(C(=O)c2c(O)c4c(c(O)c12)CC(O)(C(=O)C)CC4(OC3OC(C)C(O)C(N)C3))	non-hepatotox	FDA	training
245	641	Indapamide	O=C(NN2c1ccccc1CC2C)c3ccc(c(c3)S(=O)(=O)N)Cl	non-hepatotox	Fourches/FDA	training
248	642	Iodixanol	O=C(NCC(O)CO)c1c(c(C(=O)NCC(O)CO)c(c(c1I)N(C(=O)C)CC(O)CN(C(=O)C)c2c(c(C(=O)NCC(O)CO)c(c(C(=O)NCC(O)CO)c2I)I)I)I)I	non-hepatotox	FDA	training
249	643	Iohexol	O=C(NCC(O)CO)c1c(c(C(=O)NCC(O)CO)c(c(c1I)N(C(=O)C)CC(O)CO)I)I	non-hepatotox	Fourches/FDA	training
251	645	Iopromide	O=C(NCC(O)CO)c1c(c(NC(=O)COC)c(c(C(=O)N(C)CC(O)CO)c1I)I)I	non-hepatotox	FDA	training
252	646	Ioversal	O=C(NCC(O)CO)c1c(c(C(=O)NCC(O)CO)c(c(c1I)N(C(=O)CO)CCO)I)I	non-hepatotox	FDA	training
253	647	Ipratropium bromide	O=C(OC1CC2CCC(C1)[N+]2(C)(C(C)C))C(c3ccccc3)CO	non-hepatotox	FDA	training
263	649	Ketorolac	O=C(c1ccccc1)c2ccc3n2CCC3(C(=O)O)	non-hepatotox	FDA	training
270	651	Levobunolol	O=C2c1cccc(OCC(O)CNC(C)(C)C)c1CCC2	non-hepatotox	FDA	training
271	652	Levocabastine	N#CC4(c1ccc(F)cc1)(CCC(N3CCC(C(=O)O)(c2ccccc2)C(C)C3)CC4)	non-hepatotox	FDA	training
276	654	Lodoxamide	N#Cc1cc(NC(=O)C(=O)O)c(c(c1)NC(=O)C(=O)O)Cl	non-hepatotox	Fourches/FDA	training
277	655	Lomefloxacin	O=C(O)C1=CN(c2c(F)c(c(F)cc2(C1(=O)))N3CCNC(C)C3)CC	non-hepatotox	FDA	training
279	657	Loratadine	O=C(OCC)N4CCC(=C2c1ncccc1CCc3cc(ccc23)Cl)CC4	non-hepatotox	FDA	training
283	658	Maprotiline	c1ccc3c(c1)C4c2ccccc2C3(CCCNC)CC4	non-hepatotox	FDA	training
286	660	Meclocycline	O=C(N)C=2C(=O)C3(O)(C(O)=C1C(=O)c4c(O)ccc(c4(C(=C)C1C(O)C3(C(C=2(O))N(C)C)))Cl)	non-hepatotox	FDA	training
287	661	Meclofenamic acid	O=C(O)c2ccccc2(Nc1c(ccc(c1Cl)C)Cl)	non-hepatotox	FDA	training
308	663	Metipranolol	O=C(Oc1c(cc(OCC(O)CNC(C)C)c(c1C)C)C)C	non-hepatotox	FDA	training
312	664	Metyrosine	O=C(O)C(N)(C)Cc1ccc(O)cc1	non-hepatotox	FDA	training
313	665	Mexiletine	O(c1c(cccc1C)C)CC(N)C	non-hepatotox	FDA	training
314	666	Mezlocillin	O=C(O)C4N3C(=O)C(NC(=O)C(NC(=O)N1C(=O)N(CC1)S(=O)(=O)C)c2ccccc2)C3SC4(C)(C)	non-hepatotox	FDA	training
316	668	Midodrine	O=C(NCC(O)c1cc(OC)ccc1(OC))CN	non-hepatotox	FDA	training
320	669	Misoprostol	O=C(OC)CCCCCCC1C(=O)CC(O)C1(C=CCC(O)(C)CCCC)	non-hepatotox	Fourches/FDA	training
322	670	Mivacurium chloride	O=C(OCCC[N+]3(C)(Cc1cc(OC)c(OC)cc1C(Cc2cc(OC)c(OC)c(OC)c2)C3))CCC=CCCC(=O)OCCC[N+]6(C)(CCc4cc(OC)c(OC)cc4C6(Cc5cc(OC)c(OC)c(OC)c5))	non-hepatotox	FDA	training
323	671	Moexipril	O=C(O)C3N(C(=O)C(NC(C(=O)OCC)CCc1ccccc1)C)Cc2cc(OC)c(OC)cc2C3	non-hepatotox	FDA	training
325	673	Moricizine	O=C(OCC)Nc1ccc4c(c1)N(C(=O)CCN2CCOCC2)c3ccccc3S4	non-hepatotox	FDA	training
326	674	Mupirocin	O=C(OCCCCCCCCC(=O)O)C=C(C)CC2OCC(CC1OC1C(C)C(O)C)C(O)C2(O)	non-hepatotox	FDA	training
328	676	Nabilone	O=C3CCC1C(c2c(O)cc(cc2(OC1(C)(C)))C(C)(C)CCCCCC)C3	non-hepatotox	FDA	training
329	677	Nabumetone	O=C(C)CCc1ccc2cc(OC)ccc2(c1)	non-hepatotox	Fourches/FDA	training
333	679	Nalbuphine	Oc5ccc2c3c5(OC4C(O)CCC(O)(C(N(CC)CC1CCC1)C2)C34(C))	non-hepatotox	FDA	training
334	680	Nalmefene	Oc5ccc2c3c5(OC4C(=C)CCC(O)(C(N(CC)CC1CC1)C2)C34(C))	non-hepatotox	FDA	training
337	681	Nedocromil	O=C(O)C=3Oc2c(cc1C(=O)C=C(C(=O)O)N(c1c2CCC)CC)C(=O)C=3	non-hepatotox	FDA	training
341	682	Nicardipine	O=C(OC)C3=C(NC(=C(C(=O)OCCN(C)Cc1ccccc1)C3(c2cccc(c2)[N+](=O)[O-]))C)C	non-hepatotox	FDA	training
352	684	Ofloxacin	O=C(O)C2=CN1c3c(OCC1C)c(c(F)cc3(C2(=O)))N4CCN(C)CC4	non-hepatotox	FDA	training
354	685	Olopatadine	O=C(O)Cc1ccc2OCc3ccccc3(C(=CCCN(C)C)c2(c1))	non-hepatotox	FDA	training
355	686	Olsalazine	O=C(O)c2cc(N=Nc1ccc(O)c(c1)C(=O)O)ccc2(O)	non-hepatotox	FDA	training
359	688	Oxiconazole	N(OCc1ccc(cc1Cl)Cl)=C(c2ccc(cc2Cl)Cl)Cn3cncc3	non-hepatotox	FDA	training
365	690	Penbutolol	OC(COc1ccccc1C2CCCC2)CNC(C)(C)C	non-hepatotox	FDA	training
368	691	Pentamidine	N=C(N)c2ccc(OCCCCCOc1ccc(cc1)C(=N)N)cc2	non-hepatotox	FDA	training
369	692	Pentostatin	OCC3OC(n2cnc1c2(N=CNCC1(O)))CC3(O)	non-hepatotox	FDA	training
371	693	Pergolide	c2cc1[nH]cc3c1c(c2)C4CC(CN(CCC)C4(C3))CSC	non-hepatotox	FDA	training
376	695	Pilocarpine	O=C2OCC(Cc1cncn1C)C2CC	non-hepatotox	Fourches/FDA	training
378	696	Pindolol	OC(COc1cccc2[nH]ccc12)CNC(C)C	non-hepatotox	FDA	training
379	697	Pipecuronium bromide	O=C(OC5CC6CCC2C(CCC3(C)(C(OC(=O)C)C(N1CC[N+](C)(C)CC1)CC23))C6(C)(CC5(N4CC[N+](C)(C)CC4)))C	non-hepatotox	FDA	training
380	698	Piperacillin	O=C(O)C4N3C(=O)C(NC(=O)C(NC(=O)N1C(=O)C(=O)N(CC)CC1)c2ccccc2)C3SC4(C)(C)	non-hepatotox	Fourches/FDA	training
383	700	Podofilox	O=C3OCC4C(O)c1cc5OCOc5(cc1C(c2cc(OC)c(OC)c(OC)c2)C34)	non-hepatotox	Fourches/FDA	training
385	701	Prazepam	O=C1N(c3ccc(cc3(C(=NC1)c2ccccc2))Cl)CC4CC4	non-hepatotox	FDA	training
386	702	Praziquantel	O=C4N2CCc1ccccc1C2CN(C(=O)C3CCCCC3)C4	non-hepatotox	Fourches/FDA	training
396	703	Quazepam	Fc1ccccc1C2=NCC(N(c3ccc(cc23)Cl)CC(F)(F)F)=S	non-hepatotox	FDA	training
406	705	Rimantadine	NC(C)C23(CC1CC(CC(C1)C2)C3)	non-hepatotox	FDA	training
407	706	Rimexolone	O=C1C=CC3(C(=C1)CCC2C4CC(C)C(C(=O)CC)(C)C4(C)(CC(O)C23))(C)	non-hepatotox	FDA	training
411	707	Rocuronium bromide	O=C(OC3C(CC4C5CCC2CC(O)C(N1CCOCC1)CC2(C)C5(CCC34(C)))[N+]6(CC=C)(CCCC6))C	non-hepatotox	FDA	training
412	708	Ropivacaine	O=C(Nc1c(cccc1C)C)C2N(CCC)CCCC2	non-hepatotox	FDA	training
419	710	Sotalol	O=S(=O)(Nc1ccc(cc1)C(O)CNC(C)C)C	non-hepatotox	Fourches/FDA	training
425	712	Sufentanil	O=C(N(c1ccccc1)C3(COC)(CCN(CCc2cccs2)CC3))CC	non-hepatotox	FDA	training
426	713	Sulconazole	n1ccn(c1)CC(c2ccc(cc2Cl)Cl)SCc3ccc(cc3)Cl	non-hepatotox	FDA	training
430	714	Sumatriptan	O=S(=O)(NC)Cc1ccc2[nH]cc(c2(c1))CCN(C)C	non-hepatotox	FDA	training
435	716	Temazepam	O=C1N(c3ccc(cc3(C(=NC1(O))c2ccccc2))Cl)C	non-hepatotox	Fourches/FDA	training
436	717	Teniposide	O=C5OCC6C(OC2OC(C)C(OC(O)c1cccs1)C(O)C2(O))c3cc7OCOc7(cc3C(c4cc(OC)c(O)c(OC)c4)C56)	non-hepatotox	Fourches/FDA	training
437	718	Terazosin	O=C(N3CCN(c1nc(N)c2cc(OC)c(OC)cc2(n1))CC3)C4OCCC4	non-hepatotox	FDA	training
439	719	Terconazole	n1cnn(c1)CC2(OCC(O2)COc3ccc(cc3)N4CCN(CC4)C(C)C)c5ccc(cc5Cl)Cl	non-hepatotox	FDA	training
446	724	Testosterone propionate	O=C(OC2CCC3C4CCC1=CC(=O)CCC1(C)C4(CCC23(C)))CC	non-hepatotox	Fourches/FDA	training
455	725	Tioconazole	n1ccn(c1)CC(OCc2ccsc2Cl)c3ccc(cc3Cl)Cl	non-hepatotox	FDA	training
459	726	Tocainide	O=C(Nc1c(cccc1C)C)C(N)C	non-hepatotox	FDA	training
461	727	Topotecan	O=C2OCC=1C(=O)N4C(=CC=1C2(O)CC)c3nc5ccc(O)c(c5(cc3C4))CN(C)C	non-hepatotox	FDA	training
468	730	Triazolam	n4nc1n(c3ccc(cc3(C(=NC1)c2ccccc2Cl))Cl)c4C	non-hepatotox	FDA	training
469	731	Trientine	NCCNCCNCCN	non-hepatotox	FDA	training
471	732	Trifluridine	O=C1NC(=O)N(C=C1C(F)(F)F)C2OC(CO)C(O)C2	non-hepatotox	FDA	training
473	733	Trimetrexate	n1c(nc2ccc(c(c2(c1N))C)CNc3cc(OC)c(OC)c(OC)c3)N	non-hepatotox	FDA	training
476	735	Valacyclovir	O=C(OCCOCN1C=NC2C(=O)NC(=NC12)N)C(N)C(C)C	non-hepatotox	FDA	training
479	736	Vecuronium bromide	O=C(OC5CC6CCC1C(CCC2(C)(C(OC(=O)C)C(CC12)[N+]3(C)(CCCCC3)))C6(C)(CC5(N4CCCCC4)))C	non-hepatotox	FDA	training
490	737	Zomepirac	O=C(c1ccc(cc1)Cl)c2c(cc(n2C)CC(=O)O)C	non-hepatotox	FDA	training
1	738	(R)-Roscovitine	OCC(Nc2nc(NCc1ccccc1)c3ncn(c3(n2))C(C)C)CC	non-hepatotox	Fourches	training
13	741	5-Bromouracil	O=C1NC(=O)N(C=C1Br)C2OC(CO)C(O)C2	non-hepatotox	Fourches	training
16	742	Acadesine	O=C(N)c1ncn(c1(N))C2OC(CO)C(O)C2(O)	non-hepatotox	Fourches	training
20	743	Acetamide	O=C(N)C	non-hepatotox	Fourches	training
26	745	Acetrizoate Sodium	O=C(O)c1c(cc(c(NC(=O)C)c1I)I)I	non-hepatotox	Fourches	training
29	747	Acetyl-L-carnitine	O=C(O)CC(OC(=O)C)C[N+](C)(C)C	non-hepatotox	Fourches	training
34	748	Adenine	n1cnc2[nH]cnc2(c1N)	non-hepatotox	Fourches	training
36	749	Adenosine triphosphate	O=P(O)(O)OP(=O)(O)OP(=O)(O)OCC3OC(n2cnc1c(ncnc12)N)C(O)C3(O)	non-hepatotox	Fourches	training
37	750	AET	N=C(N)SCCN	non-hepatotox	Fourches	training
44	752	Allantoin	O=C(N)NC1NC(=O)NC1(=O)	non-hepatotox	Fourches	training
45	753	Allobarbital	O=C1NC(=O)C(C(=O)N1)(CC=C)CC=C	non-hepatotox	Fourches	training
47	754	Alpha-tocopherol acetate	O=C(Oc2c(c(c1OC(C)(CCc1c2C)CCCC(C)CCCC(C)CCCC(C)C)C)C)C	non-hepatotox	Fourches	training
49	755	Amantadine	NC23(CC1CC(CC(C1)C2)C3)	non-hepatotox	Fourches	training
51	757	Ambroxol	OC2CCC(NCc1cc(cc(c1(N))Br)Br)CC2	non-hepatotox	Fourches	training
57	759	Aminoguanidine	N(N)=C(N)N	non-hepatotox	Fourches	training
63	761	Amobarbital	O=C1NC(=O)C(C(=O)N1)(CC)CCC(C)C	non-hepatotox	Fourches	training
73	763	Anethole Trithione	O(c1ccc(cc1)C2=CC(=S)SS2)C	non-hepatotox	Fourches	training
76	765	Aprobarbital	O=C1NC(=O)C(C(=O)N1)(CC=C)C(C)C	non-hepatotox	Fourches	training
78	766	Astaxanthin	O=C2C(=C(C=CC(=CC=CC(=CC=CC=C(C=CC=C(C=CC1=C(C(=O)C(O)CC1(C)C)C)C)C)C)C)C(C)(C)CC2(O))C	non-hepatotox	Fourches	training
84	767	Atropine	O=C(OC2CC1N(C)C(CC1)C2)C(c3ccccc3)CO	non-hepatotox	Fourches	training
87	768	AZD6244	O=C(NOCCO)c3cc1c(ncn1C)c(F)c3(Nc2ccc(cc2Cl)Br)	non-hepatotox	Fourches	training
93	770	Barbital	O=C1NC(=O)C(C(=O)N1)(CC)CC	non-hepatotox	Fourches	training
96	771	Benorylate	O=C(Oc1ccc(cc1)NC(=O)C)c2ccccc2(OC(=O)C)	non-hepatotox	Fourches	training
100	772	Benziodarone	O=C(c1cc(c(O)c(c1)I)I)c2c3ccccc3(oc2CC)	non-hepatotox	Fourches	training
101	773	Benzoyl peroxide	O=C(OOC(=O)c1ccccc1)c2ccccc2	non-hepatotox	Fourches	training
104	775	Betaine	O=C(O)C[N+](C)(C)C	non-hepatotox	Fourches	training
106	776	Betamethasone	O=C1C=CC3(C(=C1)CCC2C4CC(C)C(O)(C(=O)COP(=O)(O)O)C4(C)(CC(O)C23(F)))(C)	non-hepatotox	Fourches	training
111	777	Bifonazole	n1ccn(c1)C(c2ccccc2)c3ccc(cc3)c4ccccc4	non-hepatotox	Fourches	training
120	779	Brotizolam	n1nc3n(c1C)c2c(cc(Br)s2)C(=NC3)c4ccccc4Cl	non-hepatotox	Fourches	training
129	782	Butachlor	O=C(N(c1c(cccc1CC)CC)COCCCC)CCl	non-hepatotox	Fourches	training
131	783	Butethal	O=C1NC(=O)C(C(=O)N1)(CC)CCCC	non-hepatotox	Fourches	training
141	784	Carbamylcholine	O=C(OCC[N+](C)(C)C)N	non-hepatotox	Fourches	training
142	785	Carbaryl	O=C(Oc1cccc2ccccc12)NC	non-hepatotox	Fourches	training
147	787	Carbutamide	O=C(NCCCC)NS(=O)(=O)c1ccc(N)cc1	non-hepatotox	Fourches	training
148	788	Cariporide	O=C(NC(=N)N)c1ccc(c(c1)S(=O)(=O)C)C(C)C	non-hepatotox	Fourches	training
149	789	Carisoprodol	O=C(OCC(C)(COC(=O)NC(C)C)CCC)N	non-hepatotox	Fourches	training
152	790	Carprofen	O=C(O)C(c1ccc3c(c1)[nH]c2ccc(cc23)Cl)C	non-hepatotox	Fourches	training
172	793	CF101	O=C(NC)C4OC(n2cnc1c(ncnc12)NCc3cccc(c3)I)C(O)C4(O)	non-hepatotox	Fourches	training
176	794	Chloramine-T	O=S(=O)(NCl)c1ccc(cc1)C	non-hepatotox	Fourches	training
178	795	Chlordiazepoxide	ON2C(c1ccccc1)=C3C=C(C=CC3(=NC(=NC)C2))Cl	non-hepatotox	Fourches	training
184	796	Chloroxylenol	Oc1cc(c(c(c1)C)Cl)C	non-hepatotox	Fourches	training
191	798	Chondroitin sulfate	O=C(O)C2OC(OC1C(O)C(OC(O)C1(NC(=O)C))OS(=O)(=O)O)C(O)C(O)C2(O)	non-hepatotox	Fourches	training
199	799	Citalopram	N#Cc1ccc3c(c1)COC3(c2ccc(F)cc2)CCCN(C)C	non-hepatotox	Fourches	training
200	800	Citric acid	O=C(O)CC(O)(C(=O)O)CC(=O)O	non-hepatotox	Fourches	training
205	801	Clioquinol	Oc2c1ncccc1c(cc2I)Cl	non-hepatotox	Fourches	training
216	804	Clotrimazole	n1ccn(c1)C(c2ccccc2)(c3ccccc3)c4ccccc4Cl	non-hepatotox	Fourches	training
221	805	Coenzyme Q10	O=C1C(OC)=C(OC)C(=O)C(=C1C)CC=C(C)CCC=C(C)CCC=C(C)CCC=C(C)CCC=C(C)CCC=C(C)CCC=C(C)CCC=C(C)CCC=C(C)CCC=C(C)C	non-hepatotox	Fourches	training
223	806	Cordycepin	OCC3OC(n2cnc1c(ncnc12)N)C(O)C3	non-hepatotox	Fourches	training
224	807	cortisone acetate	O=C(OCC(=O)C3(O)(CCC2C4CCC1=CC(=O)CCC1(C)C4(C(=O)CC23(C))))C	non-hepatotox	Fourches	training
227	809	Cyclandelate	O=C(OC1CC(C)CC(C)(C)C1)C(O)c2ccccc2	non-hepatotox	Fourches	training
228	810	Cyclobarbital	O=C1NC(=O)C(C(=O)N1)(C2=CCCCC2)CC	non-hepatotox	Fourches	training
229	811	Cyclobutyrol	O=C(O)C(CC)C1(O)(CCCCC1)	non-hepatotox	Fourches	training
233	812	Cynarin	O=C(OC2CC(OC(=O)C=Cc1ccc(O)c(O)c1)(C(=O)O)CC(O)C2(O))C=Cc3ccc(O)c(O)c3	non-hepatotox	Fourches	training
241	814	Danthron	O=C1c3cccc(O)c3(C(=O)c2c(O)cccc12)	non-hepatotox	Fourches	training
242	815	Dantrolene sodium	O=C3N=C(O)N(N=Cc1oc(cc1)c2ccc(cc2)[N+](=O)[O-])C3	non-hepatotox	Fourches	training
245	816	DDT	c1cc(ccc1C(c2ccc(cc2)Cl)C(Cl)(Cl)Cl)Cl	non-hepatotox	Fourches	training
249	817	Dehydrocholic Acid	O=C(O)CCC(C)C3CCC2C4C(=O)CC1CC(CCC1(C)C4(CC(=O)C23(C)))=S	non-hepatotox	Fourches	training
254	819	Devazepide	O=C(NC3N=C(c1ccccc1)c2ccccc2N(C3(=O))C)c4cc5ccccc5([nH]4)	non-hepatotox	Fourches	training
258	821	Dextran	O=CC(O)C(O)C(O)C(O)COC2OC(COC1OC(CO)C(O)C(O)C1(O))C(O)C(O)C2(O)	non-hepatotox	Fourches	training
261	823	Diatrizoate sodium	O=C(O)c1c(c(NC(=O)C)c(c(NC(=O)C)c1I)I)I	non-hepatotox	Fourches	training
267	824	Dienogest	N#CCC4(O)(CCC3C2C(=C1C(=CC(=O)CC1)CC2)CCC34(C))	non-hepatotox	Fourches	training
271	826	Digitoxin	O=C1OCC(=C1)C6CCC7(O)(C8CCC5CC(OC4OC(C)C(OC3OC(C)C(OC2OC(C)C(O)C(O)C2)CC3(O))C(O)C4)CCC5(C)C8(CCC67(C)))	non-hepatotox	Fourches	training
272	827	Digoxin	O=C1OCC(=C1)C6CCC7(O)(C8CCC5CC(OC4OC(C)C(OC3OC(C)C(OC2OC(C)C(O)C(O)C2)CC3(O))C(O)C4)CCC5(C)C8(CC(O)C67(C)))	non-hepatotox	Fourches	training
277	828	Diosmin	O=C3C=C(Oc4cc(OC2OC(COC1OC(C)C(O)C(O)C1(O))C(O)C(O)C2(O))cc(O)c34)c5ccc(OC)c(O)c5	non-hepatotox	Fourches	training
278	829	Diphenhydramine	O(CCN(C)C)C(c1ccccc1)c2ccccc2	non-hepatotox	Fourches	training
296	831	Droloxifene	Oc1cccc(c1)C(c2ccc(OCCN(C)C)cc2)=C(c3ccccc3)CC	non-hepatotox	Fourches	training
297	832	Droperidol	O=C2Nc1ccccc1N2C3=CCN(CC3)CCCC(=O)c4ccc(F)cc4	non-hepatotox	Fourches	training
303	834	Eflornithine	O=C(O)C(N)(CCCN)C(F)F	non-hepatotox	Fourches	training
304	835	Eflucimibe	Oc1c(cc(NC(CCCCCCCCCCCCC)=S)c(c1C)C)C	non-hepatotox	Fourches	training
320	839	Erdosteine	O=C(O)CSCC(=O)NC1C(=O)SCC1	non-hepatotox	Fourches	training
332	842	Estriol	Oc1ccc2c(c1)CCC3C2CCC4(C)(C(O)C(O)CC34)	non-hepatotox	Fourches	training
334	843	Estrone sulfate	O=C2CCC3C4CCc1cc(OS(=O)(=O)O)ccc1C4(CCC23(C))	non-hepatotox	Fourches	training
335	844	Ethacrynic acid	O=C(O)COc1ccc(C(=O)C(=C)CC)c(c1Cl)Cl	non-hepatotox	Fourches	training
341	846	Ethoxzolamide	O=S(=O)(N)c2nc1ccc(OCC)cc1s2	non-hepatotox	Fourches	training
347	847	Evan's Blue	O=S(=O)(O)c5cc(c6ccc(N=Nc1ccc(cc1C)c4ccc(N=Nc2ccc3c(c2(O))c(N)c(cc3S(=O)(=O)O)S(=O)(=O)O)c(c4)C)c(O)c6(c5(N)))S(=O)(=O)O	non-hepatotox	Fourches	training
364	849	Flucytosine	O=C1N=C(N)C(F)=CN1	non-hepatotox	Fourches	training
367	850	Flunitrazepam	O=C1N(c3ccc(cc3(C(=NC1)c2ccccc2(F)))[N+](=O)[O-])C	non-hepatotox	Fourches	training
383	854	Furazolidone	O=C2OCCN2(N=Cc1oc(cc1)[N+](=O)[O-])	non-hepatotox	Fourches	training
392	855	Gentamicin	OC1C(OCC(O)(C)C1(NC))OC3C(O)C(OC2OC(CN)CCC2(N))C(N)CC3(N)	non-hepatotox	Fourches	training
393	856	Gentian Violet	c1cc(ccc1C(c2ccc(cc2)N(C)C)=C3C=CC(C=C3)=[N+](C)C)N(C)C	non-hepatotox	Fourches	training
399	857	Glucosamine	OCC1OC(O)C(N)C(O)C1(O)	non-hepatotox	Fourches	training
403	859	Glutathione Disulfide	O=C(O)CNC(=O)C(NC(=O)CCC(N)C(=O)O)CSSCC(NC(=O)CCC(N)C(=O)O)C(=O)NCC(=O)O	non-hepatotox	Fourches	training
411	861	Guaiazulene	C1CC(C2CC(CCC(C12)C)C(C)C)C	non-hepatotox	Fourches	training
417	863	Hematoporphyrin	O=C(O)CCc2c1Cc5[nH]c(Cc4[nH]c(Cc3[nH]c(Cc([nH]1)c2C)c(c3C(O)C)C)c(c4C(O)C)C)c(c5CCC(=O)O)C	non-hepatotox	Fourches	training
421	864	Hexachlorophene	Oc1c(cc(c(c1Cc2c(O)c(cc(c2Cl)Cl)Cl)Cl)Cl)Cl	non-hepatotox	Fourches	training
423	866	Hexetidine	NC1(C)(CN(CN(CC(CC)CCCC)C1)CC(CC)CCCC)	non-hepatotox	Fourches	training
424	867	Hexobarbital	O=C1N=C(O)N(C(=O)C1(C2=CCCCC2)C)C	non-hepatotox	Fourches	training
425	868	Histamine Dihydrochloride	n1c[nH]c(c1)CCN	non-hepatotox	Fourches	training
431	869	Hydrocortisone acetate	O=C(OCC(=O)C3(O)(CCC2C4CCC1=CC(=O)CCC1(C)C4(C(O)CC23(C))))C	non-hepatotox	Fourches	training
437	871	IDN-6556	O=C(O)CCC(NOC(=O)C(C(=O)C(=O)Nc1ccccc1C(C)(C)C)C)C(=O)COc2c(F)c(F)cc(F)c2(F)	non-hepatotox	Fourches	training
438	872	Idoxifene	O(c1ccc(cc1)C(c2ccc(cc2)I)=C(c3ccccc3)CC)CCN4CCCC4	non-hepatotox	Fourches	training
440	873	ilomastat	O=C(NO)CC(C(=O)NC(C(=O)NC)Cc2c[nH]c1ccccc12)CC(C)C	non-hepatotox	Fourches	training
441	874	Iloprost	O=C(O)CCCC=C1CC2CC(O)C(C=CC(O)C(C)CC#CC)C2(C1)	non-hepatotox	Fourches	training
448	877	Indocyanine Green	O=S(=O)(O)CCCCN6c2ccc1ccccc1c2CC6(=CC=CC=CC=CC5=[N+](c4ccc3ccccc3c4C5(C)C)CCCCS(=O)(=O)O)	non-hepatotox	Fourches	training
450	878	Inosine	O=C3N=CNc1c3(ncn1C2OC(CO)C(O)C2(O))	non-hepatotox	Fourches	training
453	879	Iodipamide	O=C(O)c2c(cc(c(NC(=O)CCCCC(=O)Nc1c(cc(c(C(=O)O)c1I)I)I)c2I)I)I	non-hepatotox	Fourches	training
460	881	Isoflavone	O=C1C(=COc2ccccc12)c3ccccc3	non-hepatotox	Fourches	training
472	883	JTT-501	O=C1ONC(=O)C1Cc4ccc(OCCc2nc(oc2C)c3ccccc3)cc4	non-hepatotox	Fourches	training
473	884	Kanamycin	OCC3OC(OC2C(O)C(OC1OC(CN)C(O)C(O)C1(N))C(N)CC2(N))C(O)C(N)C3(O)	non-hepatotox	Fourches	training
474	885	Ketamine	O=C2CCCCC2(NC)(c1ccccc1Cl)	non-hepatotox	Fourches	training
478	886	Khellin	O=C2C=C(Oc3c(OC)c1occc1c(OC)c23)C	non-hepatotox	Fourches	training
483	888	Lactose	OCC2OC(OC1C(O)C(O)C(O)OC1(CO))C(O)C(O)C2(O)	non-hepatotox	Fourches	training
496	889	Levosimendan	N#CC(C#N)=NNc1ccc(cc1)C2=NNC(=O)CC2C	non-hepatotox	Fourches	training
502	891	Loperamide	O=C(N(C)C)C(c1ccccc1)(c2ccccc2)CCN4CCC(O)(c3ccc(cc3)Cl)CC4	non-hepatotox	Fourches	training
508	892	Malathion	O=C(OCC)CC(C(=O)OCC)SP(OC)(OC)=S	non-hepatotox	Fourches	training
514	894	Mazindol	OC3(c1ccc(cc1)Cl)(c4ccccc4(C2=NCCN23))	non-hepatotox	Fourches	training
516	895	Mebutamate	O=C(OCC(C)(COC(=O)N)C(C)CC)N	non-hepatotox	Fourches	training
517	896	Meclizine	c1ccc(cc1)C(c2ccc(cc2)Cl)N4CCN(Cc3cccc(c3)C)CC4	non-hepatotox	Fourches	training
518	897	Meclofenoxate	O=C(OCCN(C)C)COc1ccc(cc1)Cl	non-hepatotox	Fourches	training
528	899	Mephenytoin	O=C2NC(c1ccccc1)(C(=O)N2C)CC	non-hepatotox	Fourches	training
529	900	Mephobarbital	O=C2NC(=O)C(c1ccccc1)(C(=O)N2C)CC	non-hepatotox	Fourches	training
530	901	Mepivacaine	O=C(N(c1ccccc1C)C)C2N(C)C(C)CCC2	non-hepatotox	Fourches	training
531	902	Meprobamate	O=C(OCC(C)(COC(=O)N)CCC)N	non-hepatotox	Fourches	training
534	904	Mersalyl	O=C(O)COc1ccccc1(C(=O)NCC(OC)C[Hg]O)	non-hepatotox	Fourches	training
540	906	Methaqualone	O=C1c3ccccc3(N=C(N1c2ccccc2C)C)	non-hepatotox	Fourches	training
543	907	Methohexital sodium	O=C1NC(=O)C(C(=O)N1C)(CC=C)C(C=CCC)C	non-hepatotox	Fourches	training
547	908	Methyl salicylate	O=C(OC)c1ccccc1(O)	non-hepatotox	Fourches	training
553	910	Methyprylon	O=C1NCC(C(=O)C1(CC)CC)C	non-hepatotox	Fourches	training
562	912	Mifepristone	O=C5C=C4C(=C3C(c1ccc(cc1)N(C)C)CC2(C)(C(CCC2(O)(C#CC))C3CC4))CC5	non-hepatotox	Fourches	training
563	913	Miglustat	OCC1N(CCCC)CC(O)C(O)C1(O)	non-hepatotox	Fourches	training
570	915	mitiglinide	O=C(O)C(CC(=O)N1CC2CCCCC2(C1))Cc3ccccc3	non-hepatotox	Fourches	training
584	917	Moxonidine	n2c(OC)c(N=C1NCCN1)c(nc2C)Cl	non-hepatotox	Fourches	training
592	919	Nalorphine	Oc5ccc4c1c5(OC2C(O)C=CC3C(N(CC=C)CCCC123)C4)	non-hepatotox	Fourches	training
593	920	Naloxone	O=C1CCC5(O)(C4N(CC=C)CCC25(c3c(OC12)c(O)ccc3C4))	non-hepatotox	Fourches	training
595	921	Nandrolone Decanoate	O=C(OC2CCC3C4CCC1=CC(=O)CCC1C4(CCC23(C)))CCCCCCCCC	non-hepatotox	Fourches	training
598	923	Natamycin	O=C2OC(C)CC=CC=CC=CC=CC(OC1OC(C)C(O)C(N)C1(O))CC4OC(O)(CC(O)CC3OC3(C=C2))CC(O)C4(C(=O)O)	non-hepatotox	Fourches	training
601	924	Neomycin	OCC4OC(OC2C(O)C(N)CC(N)C2(OC1CC(CN)C(O)C(O)C1(N)))C(O)C4(OC3OC(CN)C(O)C(O)C3(N))	non-hepatotox	Fourches	training
602	925	Neomycin sulfate	OCC4OC(OC2C(O)C(N)CC(N)C2(OC1OC(CN)C(O)C(O)C1(N)))C(O)C4(OC3OC(CN)C(O)C(O)C3(N))	non-hepatotox	Fourches	training
603	926	Neostigmine	O=C(Oc1cccc(c1)[N+](C)(C)C)N(C)C	non-hepatotox	Fourches	training
608	928	Nicergoline	O=C(OCC3CN(C)C4Cc2cn(c1cccc(c12)C4(OC)(C3))C)c5cncc(c5)Br	non-hepatotox	Fourches	training
609	929	Niceritrol	O=C(OCC(COC(=O)c1cnccc1)(COC(=O)c2cnccc2)COC(=O)c3cnccc3)c4cnccc4	non-hepatotox	Fourches	training
610	930	Nicorandil	O=C(NCCO[N+](=O)[O-])c1cnccc1	non-hepatotox	Fourches	training
612	931	Nicotinamide adenine dinucleotide	O=C(N)c1ccc[n+](c1)C5OC(COP(=O)(O)OP(=O)(O)OCC4OC(n3cnc2c(ncnc23)N)C(O)C4(O))C(O)C5(O)	non-hepatotox	Fourches	training
617	933	Nifurtimox	O=[N+]([O-])c2oc(C=NN1CCS(=O)(=O)CC1C)cc2	non-hepatotox	Fourches	training
622	934	Niridazole	O=C1NCCN1c2ncc([N+](=O)[O-])s2	non-hepatotox	Fourches	training
624	935	Nitisinone	O=C(c1ccc(cc1[N+](=O)[O-])C(F)(F)F)C2C(=O)CCCC2(=O)	non-hepatotox	Fourches	training
625	936	Nitrazepam	O=C1Nc3ccc(cc3(C(=NC1)c2ccccc2))[N+](=O)[O-]	non-hepatotox	Fourches	training
635	938	Norethindrone acetate	O=C(OC3(C#C)(CCC2C4CCC1=CC(=O)CCC1C4(CCC23(C))))C	non-hepatotox	Fourches	training
636	939	Norethynodrel	O=C1CC3=C(CC1)C4CCC2(C)(C(CCC2(O)(C#C))C4(CC3))	non-hepatotox	Fourches	training
640	940	Noscapine	O=C1OC(c2ccc(OC)c(OC)c12)C4c3c(OC)c5OCOc5(cc3CCN4(C))	non-hepatotox	Fourches	training
642	941	Octapressin	O=C(N)CNC(=O)C(NC(=O)C4N(C(=O)C1NC(=O)C(NC(=O)C(NC(=O)C(NC(=O)C(NC(=O)C(N)CSSC1)Cc2ccccc2)Cc3ccccc3)CCC(=O)N)CC(=O)N)CCC4)CCCCN	non-hepatotox	Fourches	training
649	943	Orotic acid	O=C(O)C1=CC(=O)NC(=O)N1	non-hepatotox	Fourches	training
650	944	Orphenadrine	O(CCN(C)C)C(c1ccccc1)c2ccccc2C	non-hepatotox	Fourches	training
654	945	Oxamniquine	O=[N+]([O-])c1cc2NC(CNC(C)C)CCc2(cc1CO)	non-hepatotox	Fourches	training
655	946	Oxandrolone	O=C1OCC4(C)(C(C1)CCC3C4(CCC2(C)(C3(CCC2(O)(C)))))	non-hepatotox	Fourches	training
660	948	Oxprenolol	OC(COc1ccccc1(OCC=C))CNC(C)C	non-hepatotox	Fourches	training
661	949	Oxybenzone	O=C(c1ccccc1)c2ccc(OC)cc2(O)	non-hepatotox	Fourches	training
662	950	Oxycodone hydrochloride	O=C1CCC5(O)(C4N(C)CCC25(c3c(OC12)c(OC)ccc3C4))	non-hepatotox	Fourches	training
665	951	Oxyphenbutazone	O=C3N(c1ccccc1)N(c2ccc(O)cc2)C(=O)C3CCCC	non-hepatotox	Fourches	training
668	953	Oxytetracycline	O=C(N)C=3C(=O)C4(O)(C(O)=C2C(=O)c1c(O)cccc1C(O)(C)C2C(O)C4(C(C=3(O))N(C)C))	non-hepatotox	Fourches	training
669	954	Ozagrel	O=C(O)C=Cc1ccc(cc1)Cn2cncc2	non-hepatotox	Fourches	training
673	955	Paromomycin	OCC4OC(OC3C(OC2OC(CO)C(OC1OC(CN)C(O)C(O)C1(N))C2(O))C(O)C(N)CC3(N))C(N)C(O)C4(O)	non-hepatotox	Fourches	training
680	956	Pentazocine	Oc1ccc2c(c1)C3(C)(CCN(CC=C(C)C)C(C2)C3(C))	non-hepatotox	Fourches	training
690	959	Phenformin	N=C(N)NC(=N)NCCc1ccccc1	non-hepatotox	Fourches	training
693	960	Phenolphthalein	O=C3OC(c1ccc(O)cc1)(c2ccc(O)cc2)c4ccccc34	non-hepatotox	Fourches	training
694	961	Phenoxybenzamine	O(c1ccccc1)CC(N(Cc2ccccc2)CCCl)C	non-hepatotox	Fourches	training
696	962	Phentolamine	Oc1cccc(c1)N(c2ccc(cc2)C)CC3=NCCN3	non-hepatotox	Fourches	training
700	964	Phenylpropanolamine	OC(c1ccccc1)C(N)C	non-hepatotox	Fourches	training
703	965	Physostigmine	O=C(Oc1ccc2c(c1)C3(C)(CCN(C)C3(N2C)))NC	non-hepatotox	Fourches	training
710	968	Piperazine	N1CCNCC1	non-hepatotox	Fourches	training
711	969	Piperonyl butoxide	O1c2cc(c(cc2(OC1))CCC)COCCOCCOCCCC	non-hepatotox	Fourches	training
721	972	Polyvinyl alcohol	OC=C	non-hepatotox	Fourches	training
722	973	Porfimer sodium	O=C(O)CCc2c1Cc5[nH]c(Cc4[nH]c(Cc3[nH]c(Cc([nH]1)c2C)c(c3CC)C)c(c4C(O)C)C)c(c5CCC(=O)O)C	non-hepatotox	Fourches	training
734	975	Procarbazine	O=C(NC(C)C)c1ccc(cc1)CNNC	non-hepatotox	Fourches	training
738	976	Promethazine	c1ccc3c(c1)N(c2ccccc2S3)CC(N(C)C)C	non-hepatotox	Fourches	training
750	978	Pyridoxal 5-Phosphate	O=Cc1c(O)c(ncc1COP(=O)(O)O)C	non-hepatotox	Fourches	training
755	980	Quinestrol	C#CC4(O)(CCC3C5CCc2cc(OC1CCCC1)ccc2C5(CCC34(C)))	non-hepatotox	Fourches	training
757	981	ragaglitazar	O=C(O)C(OCC)Cc4ccc(OCCN2c3ccccc3(Oc1ccccc12))cc4	non-hepatotox	Fourches	training
762	982	Rebamipide	O=C1C=C(c2ccccc2(N1))CC(NC(=O)c3ccc(cc3)Cl)C(=O)O	non-hepatotox	Fourches	training
771	984	rimonabant	O=C(NN1CCCCC1)c4nn(c2ccc(cc2Cl)Cl)c(c3ccc(cc3)Cl)c4C	non-hepatotox	Fourches	training
776	986	Rolitetracycline	O=C(NCN1CCCC1)C=4C(=O)C5(O)(C(O)=C3C(=O)c2c(O)cccc2C(O)(C)C3CC5(C(C=4(O))N(C)C))	non-hepatotox	Fourches	training
777	987	Rose Bengal	O=C(O)c4c(C2=C3C=C(C(=O)C(=C3(Oc1c2(cc(c(O)c1I)I)))I)I)c(c(c(c4Cl)Cl)Cl)Cl	non-hepatotox	Fourches	training
779	988	Rosuvastatin	O=C(O)CC(O)CC(O)C=CC1C(NC(NC1C(C)C)N(C)S(=O)(=O)C)c2ccc(F)cc2	non-hepatotox	Fourches	training
786	991	Scillaren	O=C1OC=CC(=C1)C5CCC6(O)(C7CCC4=CC(OC3OC(C)C(OC2OC(CO)C(O)C(O)C2(O))C(O)C3(O))CCC4(C)C7(CCC56(C)))	non-hepatotox	Fourches	training
788	992	Selenomethionine	O=C(O)C(N)CC[Se]C	non-hepatotox	Fourches	training
800	994	Sodium benzoate	O=C(O)c1ccccc1	non-hepatotox	Fourches	training
801	995	Sodium bicarbonate	O=C(O)O	non-hepatotox	Fourches	training
814	998	Streptozotocin	O=NN(C(=O)NC1C(O)OC(CO)C(O)C1(O))C	non-hepatotox	Fourches/FDA	training
817	999	Sucrose	OCC2OC(OC1(OC(CO)C(O)C1(O))(CO))C(O)C(O)C2(O)	non-hepatotox	Fourches	training
821	1000	Sulfadoxine	O=S(=O)(Nc1ncnc(OC)c1(OC))c2ccc(N)cc2	non-hepatotox	Fourches	training
822	1001	Sulfamerazine	O=S(=O)(Nc1nccc(n1)C)c2ccc(N)cc2	non-hepatotox	Fourches	training
838	1003	Synephrine	Oc1ccc(cc1)C(O)CNC	non-hepatotox	Fourches	training
839	1004	Tacrine hydrochloride	n2c1ccccc1c(N)c3ccccc23	non-hepatotox	Fourches	training
841	1005	Tannic acid	O=C(OCC3OC(OC(=O)c1cc(O)c(O)c(O)c1)C(O)C(OC(=O)c2cc(O)c(O)c(O)c2)C3(O))c4cc(O)c(O)c(O)c4	non-hepatotox	Fourches	training
851	1008	Terbutaline	Oc1cc(O)cc(c1)C(O)CNC(C)(C)C	non-hepatotox	Fourches	training
862	1012	Tezosentan	O=S(=O)(Nc2nc(nc(OCCO)c2(Oc1ccccc1(OC)))c3ccnc(c3)c4nn[nH]n4)c5ncc(cc5)C(C)C	non-hepatotox	Fourches	training
872	1013	Tiadenol	OCCSCCCCCCCCCCSCCO	non-hepatotox	Fourches	training
873	1014	Tiaprofenic acid	O=C(O)C(c2ccc(C(=O)c1ccccc1)s2)C	non-hepatotox	Fourches	training
874	1015	Tiazofurin	O=C(N)c2nc(C1OC(CO)C(O)C1(O))sc2	non-hepatotox	Fourches	training
881	1017	TNP-470	O=C(OC2CCC1(OC1)C(C2(OC))C3(OC3(CC=C(C)C))(C))NC(=O)CCl	non-hepatotox	Fourches	training
882	1018	Tobramycin	OCC3OC(OC2C(O)C(OC1OC(CN)C(O)CC1(N))C(N)CC2(N))C(O)C(N)C3(O)	non-hepatotox	Fourches	training
894	1020	Tranilast	O=C(O)c2ccccc2(NC(=O)C=Cc1ccc(OC)c(OC)c1)	non-hepatotox	Fourches	training
897	1021	Triac	O=C(O)Cc2cc(c(Oc1ccc(O)c(c1)I)c(c2)I)I	non-hepatotox	Fourches	training
899	1023	Triamcinolone acetonide	O=C1C=CC4(C(=C1)CCC3C5CC2OC(OC2(C(=O)CO)C5(C)(CC(O)C34(F)))(C)C)(C)	non-hepatotox	Fourches	training
900	1024	Trichlorfon	O=P(OC)(OC)C(O)C(Cl)(Cl)Cl	non-hepatotox	Fourches	training
901	1025	Trichloroacetic acid	O=C(O)C(Cl)(Cl)Cl	non-hepatotox	Fourches	training
903	1026	Triclosan	Oc2cc(ccc2(Oc1ccc(cc1Cl)Cl))Cl	non-hepatotox	Fourches	training
908	1028	Trimethaphan camsylate	O=C2N(Cc1ccccc1)C4CS5CCCC5(C4(N2Cc3ccccc3))	non-hepatotox	Fourches	training
912	1029	Trypan Blue	O=S(=O)(O)c5cc(N)c6c(O)c(N=Nc1ccc(cc1C)c4ccc(N=Nc2c(O)c3c(N)cc(cc3(cc2S(=O)(=O)O))S(=O)(=O)O)c(c4)C)c(cc6(c5))S(=O)(=O)O	non-hepatotox	Fourches	training
913	1030	Tryptophan	O=C(O)C(N)Cc2c[nH]c1ccccc12	non-hepatotox	Fourches	training
914	1031	Tyloxapol	Oc1ccc(cc1)C(C)(C)CC(C)(C)C	non-hepatotox	Fourches	training
928	1033	Vigabatrin	O=C(O)CCC(N)C=C	non-hepatotox	Fourches	training
931	1034	vinflunine	O=C(OC2C(O)(C(=O)OC)C5N(c1cc(OC)c(cc1C45(CCN3CC=CC2(CC)C34))C9(C(=O)OC)(c7[nH]c6ccccc6c7CN8CC(CC(C8)C(F)(F)C)C9))C)C	non-hepatotox	Fourches	training
936	1035	Vitamin D3	OC3CC(=CC=C1CCCC2(C)(C1CCC2(C(C)CCCC(C)C)))C(=C)CC3	non-hepatotox	Fourches	training
944	1036	Xipamide	O=C(Nc1c(cccc1C)C)c2cc(c(cc2(O))Cl)S(=O)(=O)N	non-hepatotox	Fourches	training

## Sheet: test
IDs	NEW ID	Name	SMILES VEGA	EXP HUMANS	source	SET
83	5	Atorvastatin	O=C(O)CC(O)CC(O)CCn4c(c1ccc(F)cc1)c(c2ccccc2)c(C(=O)Nc3ccccc3)c4C(C)C	hepatotox	Fourches/FDA	test
209	10	Clofazimine	N=3c1ccccc1N(c2ccc(cc2)Cl)C4=CC(=NC(C)C)C(=CC=34)Nc5ccc(cc5)Cl	hepatotox	Fourches/FDA	test
264	16	Diclofenac	O=C(O)Cc2ccccc2(Nc1c(cccc1Cl)Cl)	hepatotox	Fourches/FDA	test
322	21	Erythromycin	O=C3OC(CC)C(O)(C)C(O)C(C(=O)C(C)CC(O)(C)C(OC1OC(C)CC(N(C)C)C1(O))C(C)C(OC2OC(C)C(O)C(OC)(C)C2)C3C)C	hepatotox	Fourches/FDA	test
368	26	Fluoxetine	FC(F)(F)c2ccc(OC(c1ccccc1)CCNC)cc2	hepatotox	Fourches/FDA	test
462	31	Isoniazid	O=C(NN)c1ccncc1	hepatotox	Fourches/FDA	test
493	37	Levamisole	N2=C1N(CCS1)CC2c3ccccc3	hepatotox	Fourches/FDA	test
605	42	Nevirapine	O=C2Nc1c(nccc1C)N(c3ncccc23)C4CC4	hepatotox	Fourches/FDA	test
675	47	Pemoline	O=C1N=C(OC1c2ccccc2)N	hepatotox	Fourches/FDA	test
774	52	Ritonavir	O=C(OCc1cncs1)NC(Cc2ccccc2)C(O)CC(NC(=O)C(NC(=O)N(C)Cc3nc(C(C)C)sc3)C(C)C)Cc4ccccc4	hepatotox	Fourches/FDA	test
919	57	Valproic acid	O=C(O)C(CCC)CCC	hepatotox	Fourches/FDA	test
4	62	2,3-Dimercaptosuccinic acid	O=C(O)C(C(C(=O)O)S)S	hepatotox	Fourches	test
10	67	4-Hydroxytamoxifen	Oc1ccc(cc1)C(c2ccc(OCCN(C)C)cc2)=C(c3ccccc3)CC	hepatotox	Fourches	test
19	72	Acenocoumarol	O=C1c3ccccc3(OC(O)=C1C(c2ccc(cc2)[N+](=O)[O-])CC(=O)C)	hepatotox	Fourches	test
31	78	Acitretin	O=C(O)C=C(C=CC=C(C=Cc1c(cc(OC)c(c1C)C)C)C)C	hepatotox	Fourches	test
42	83	Alfuzosin	O=C(NCCCN(C1NC(N)c2cc(OC)c(OC)cc2(N1))C)C3OCCC3	hepatotox	Fourches	test
58	90	Aminophylline	O=C2C1NCNC1N(C(=O)N2C)C	hepatotox	Fourches	test
68	96	Ampicillin	O=C(O)C3N2C(=O)C(NC(=O)C(N)c1ccccc1)C2SC3(C)(C)	hepatotox	Fourches	test
79	101	Atazanavir	O=C(OC)NC(C(=O)NN(Cc1ccc(cc1)c2ncccc2)CC(O)C(NC(=O)C(NC(=O)OC)C(C)(C)C)Cc3ccccc3)C(C)(C)C	hepatotox	Fourches	test
94	106	Bendamustine	O=C(O)CCCc2nc1cc(ccc1n2C)N(CCCl)CCCl	hepatotox	Fourches	test
103	111	Beta-Carotene	C(=CC=C(C=CC=C(C=CC1=C(C)CCCC1(C)C)C)C)C=C(C=CC=C(C=CC2=C(C)CCCC2(C)C)C)C	hepatotox	Fourches	test
112	116	Biotin	O=C1NC2CSC(CCCCC(=O)O)C2(N1)	hepatotox	Fourches	test
118	121	Bromisovalum	O=C(N)NC(=O)C(C(C)C)Br	hepatotox	Fourches	test
134	126	Camptothecin	O=C2OCC=1C(=O)N4C(=CC=1C2(O)CC)C3Nc5ccccc5(CC3C4)	hepatotox	Fourches	test
140	131	Carbamazepine	O=C(N)N2c3ccccc3(C=Cc1ccccc12)	hepatotox	Fourches	test
154	137	Catechin	Oc3cc(O)c2c(OC(c1ccc(O)c(O)c1)C(O)C2)c3	hepatotox	Fourches	test
167	142	Cephalothin	O=C(O)C3=C(COC(=O)C)CSC2N3(C(=O)C2(NC(=O)Cc1cccs1))	hepatotox	Fourches	test
180	148	Chlormadinone acetate	O=C(OC3(C(=O)C)(CCC2C4C=C(C1=CC(=O)CCC1(C)C4(CCC23(C)))Cl))C	hepatotox	Fourches	test
186	153	Chlorpromazine	c1ccc3c(c1)N(c2cc(ccc2S3)Cl)CCCN(C)C	hepatotox	Fourches	test
194	158	Cinchophen	O=C(O)c2cc(nc1ccccc12)c3ccccc3	hepatotox	Fourches	test
208	163	Clofarabine	FC3C(O)C(OC3(n2cnc1c(nc(nc12)Cl)N))CO	hepatotox	Fourches	test
219	168	Cocaine	O=C(OC2CC1N(C)C(CC1)C2(C(=O)OC))c3ccccc3	hepatotox	Fourches	test
231	173	Cyclophosphamide	O=P1(OCCCN1)N(CCCl)CCCl	hepatotox	Fourches	test
240	178	Danazol	C#CC3(O)(CCC2C4CCC1=CC5ON=CC5(CC1(C)C4(CCC23(C))))	hepatotox	Fourches	test
253	184	Desogestrel	C#CC3(O)(CCC2C4CCC1=CCCCC1C4(C(=C)CC23(CC)))	hepatotox	Fourches	test
265	189	Dicumarol	O=C1c4ccccc4(OC(O)=C1CC2=C(O)Oc3ccccc3(C2(=O)))	hepatotox	Fourches	test
279	194	Dipyridamole	OCCN(c3nc1c(nc(nc1N2CCCCC2)N(CCO)CCO)c(n3)N4CCCCC4)CCO	hepatotox	Fourches	test
288	199	Dopamine	Oc1ccc(cc1(O))CCN	hepatotox	Fourches	test
295	205	Doxycycline	O=C3C(=C(O)N)C(=O)C4(O)(C(=O)C2=C(O)c1c(O)cccc1C(C)C2C(O)C4(C3N(C)C))	hepatotox	Fourches	test
305	210	Eicosapentaenoic acid	O=C(O)CCCC=CCC=CCC=CCC=CCC=CCC	hepatotox	Fourches	test
314	215	Entecavir	O=C3N=C(N)Nc1c3(ncn1C2C(=C)C(CO)C(O)C2)	hepatotox	Fourches	test
323	220	Erythromycin estolate	O=C(OC1C(OC(C)CC1(N(C)C))OC3C(C)C(OC2OC(C)C(O)C(OC)(C)C2)C(C(=O)OC(CC)C(O)(C)C(O)C(C(=O)C(C)CC3(O)(C))C)C)CC	hepatotox	Fourches/FDA	test
336	226	Ethanol	OCC	hepatotox	Fourches	test
348	231	Ezetimibe	O=C3N(c1ccc(F)cc1)C(c2ccc(O)cc2)C3CCC(O)c4ccc(F)cc4	hepatotox	Fourches	test
359	236	Flavopiridol	O=C1C=C(Oc2c1c(O)cc(O)c2C3CCN(C)CC3(O))c4ccccc4Cl	hepatotox	Fourches	test
375	241	Formaldehyde	O=C	hepatotox	Fourches	test
385	246	Fusidic acid	O=C(O)C(=C1C(OC(=O)C)CC3(C)(C1CC(O)C2C4(C)(CCC(O)C(C)C4(CCC23(C)))))CCC=C(C)C	hepatotox	Fourches	test
394	251	Gepirone	O=C1N(C(=O)CC(C)(C)C1)CCCCN3CCN(c2ncccn2)CC3	hepatotox	Fourches	test
400	256	Glucose	OCC1OC(O)C(O)C(O)C1(O)	hepatotox	Fourches	test
409	261	Gossypol	O=Cc1c(O)c(O)c(c2cc(c(c(O)c12)c3c(O)c4c(C=O)c(O)c(O)c(c4(cc3C))C(C)C)C)C(C)C	hepatotox	Fourches	test
418	266	Heparin	O=C(O)C4OC(OC3C(OC(OC2C(OC(OC1C(O)C(NC(=O)C)C(O)OC1(COS(=O)(=O)O))C(OS(=O)(=O)O)C2(O))C(=O)O)C(NS(=O)(=O)O)C3(OS(=O)(=O)O))CO)C(OS(=O)(=O)O)C(O)C4(O)	hepatotox	Fourches	test
428	271	Hydralazine	n1nc(NN)c2ccccc2(c1)	hepatotox	Fourches	test
434	276	Hydroxyzine	OCCOCCN1CCN(CC1)C(c2ccccc2)c3ccc(cc3)Cl	hepatotox	Fourches	test
449	281	Indomethacin	O=C(O)Cc3c1cc(OC)ccc1n(C(=O)c2ccc(cc2)Cl)c3C	hepatotox	Fourches	test
457	286	Irbesartan	O=C1N(C(=NC12(CCCC2))CCCC)Cc3ccc(cc3)c5ccccc5(c4nn[nH]n4)	hepatotox	Fourches	test
471	292	ixabepilone	O=C2NC(C(=Cc1nc(C)sc1)C)CC3OC3(C)(CCCC(C)C(O)C(C(=O)C(C)(C)C(O)C2)C)	hepatotox	Fourches	test
487	297	Lanreotide	O=C(N)C(NC(=O)C3NC(=O)C(NC(=O)C(NC(=O)C(NC(=O)C(NC(=O)C(NC(=O)C(N)Cc1ccc2ccccc2(c1))CSSC3)Cc4ccc(O)cc4)Cc6c[nH]c5ccccc56)CCCCN)C(C)C)C(O)C	hepatotox	Fourches	test
494	302	Levetiracetam	O=C(N)C(N1C(=O)CCC1)CC	hepatotox	Fourches	test
504	307	Lornoxicam	O=C(Nc1ncccc1)C3=C(O)c2c(cc(Cl)s2)S(=O)(=O)N3C	hepatotox	Fourches	test
519	314	Medetomidine	c1cc(c(c(c1)C(C2CNCN2)C)C)C	hepatotox	Fourches	test
526	319	Menthol	Oc1cc(ccc1C(C)C)C	hepatotox	Fourches	test
542	324	Methionine	O=C(O)C(N)CCSC	hepatotox	Fourches	test
551	329	Methylprednisolone	O=C1C=CC3(C(=C1)C(C)CC2C4CCC(O)(C(=O)CO)C4(C)(CC(O)C23))(C)	hepatotox	Fourches	test
560	335	Miconazole	n1ccn(c1)CC(OCc2ccc(cc2Cl)Cl)c3ccc(cc3Cl)Cl	hepatotox	Fourches	test
572	340	Mitotane	c1ccc(c(c1)C(c2ccc(cc2)Cl)C(Cl)Cl)Cl	hepatotox	Fourches	test
579	345	Morphazinamide	O=C(NCN1CCOCC1)c2nccnc2	hepatotox	Fourches	test
585	350	Muzolimine	O=C1N(N=C(N)C1)C(c2ccc(c(c2)Cl)Cl)C	hepatotox	Fourches	test
606	356	Niacin	O=C(O)c1cnccc1	hepatotox	Fourches	test
629	362	Nitroglycerin	O=[N+]([O-])OCC(O[N+](=O)[O-])CO[N+](=O)[O-]	hepatotox	Fourches	test
641	369	Novobiocin	O=C(OC4C(O)C(Oc3ccc2C(O)=C(NC(=O)c1ccc(O)c(c1)CC=C(C)C)C(=O)Oc2c3C)OC(C)(C)C4(OC))N	hepatotox	Fourches	test
653	374	Oxaliplatin	NC1CCCCC1(N)	hepatotox	Fourches	test
666	380	Oxyphenisatin	O=C(Oc1ccc(cc1)C3(C(=O)Nc2ccccc23)(c4ccc(OC(=O)C)cc4))C	hepatotox	Fourches	test
679	385	Pentagastrin	O=C(OCC(C)C)NCCC(=O)NC(C(=O)NC(C(=O)NC(C(=O)NC(C(=O)N)Cc1ccccc1)CC(=O)O)CCSC)Cc3c[nH]c2ccccc23	hepatotox	Fourches	test
688	390	Phenacetin	O=C(Nc1ccc(OCC)cc1)C	hepatotox	Fourches	test
699	395	Phenylephrine	Oc1cccc(c1)C(O)CNC	hepatotox	Fourches	test
708	400	Pipemidic Acid	O=C(O)C1=CN(c2nc(ncc2(C1(=O)))N3CCNCC3)CC	hepatotox	Fourches	test
719	405	Polyethylene glycol	OCCOCCOCCOCCOCCOCCOCCOCCOCCO	hepatotox	Fourches	test
728	410	Prednisone	O=C1C=CC4(C(=C1)CCC3C4(C(=O)CC2(C)(C3(CCC2(O)(C(=O)CO)))))(C)	hepatotox	Fourches	test
735	415	Prochlorperazine	c1ccc3c(c1)N(c2cc(ccc2S3)Cl)CCCN4CCN(C)CC4	hepatotox	Fourches	test
745	422	Prostaglandin E2	O=C(O)CCCC=CCC1C(=O)CC(O)C1(C=CC(O)CCCCC)	hepatotox	Fourches	test
752	427	Pyrimethamine	n1c(nc(c(c1N)c2ccc(cc2)Cl)CC)N	hepatotox	Fourches	test
766	433	Riboflavin	O=C3N=C2C(=Nc1cc(c(cc1N2CC(O)C(O)C(O)CO)C)C)C(=O)N3	hepatotox	Fourches	test
780	438	Roxithromycin	O=C3OC(CC)C(O)(C)C(O)C(C(=NOCOCCOC)C(C)CC(O)(C)C(OC1OC(C)CC(N(C)C)C1(O))C(C)C(OC2OC(C)C(O)C(OC)(C)C2)C3C)C	hepatotox	Fourches	test
793	443	Sibutramine	c1cc(ccc1C2(CCC2)C(N(C)C)CC(C)C)Cl	hepatotox	Fourches	test
804	449	Sorafenib tosylate	O=C(Nc2ccc(Oc1ccnc(c1)C(=O)NC)cc2)Nc3ccc(c(c3)C(F)(F)F)Cl	hepatotox	Fourches	test
811	454	Stanozolol	OC4(C)(CCC3C5CCC2Cc1[nH]ncc1CC2(C)C5(CCC34(C)))	hepatotox	Fourches	test
819	459	Sulfadiazine	O=S(=O)(Nc1ncccn1)c2ccc(N)cc2	hepatotox	Fourches	test
826	464	Sulfamethoxazole	O=S(=O)(Nc1noc(c1)C)c2ccc(N)cc2	hepatotox	Fourches	test
833	469	Sulindac sulfone	O=C(O)CC=2c3cc(F)ccc3(C(=Cc1ccc(cc1)S(=O)(=O)C)C=2C)	hepatotox	Fourches	test
842	474	Tegafur	O=C1NC(=O)N(C=C1(F))C2OCCC2	hepatotox	Fourches	test
849	479	Tenoxicam	O=C(Nc1ncccc1)C3=C(O)c2c(ccs2)S(=O)(=O)N3C	hepatotox	Fourches	test
861	484	Tetrandrine	O4c1ccc(cc1)CC7c6cc(Oc2c(OC)c(OC)cc3c2C(N(C)CC3)Cc5ccc(OC)c4c5)c(OC)cc6CCN7(C)	hepatotox	Fourches	test
868	489	Thiocoraline	O=C(NC3C(=O)NCC(=O)N(C)C4C(=O)N(C)C(C(=O)SCC(NC(=O)c1nc2ccccc2(cc1(O)))C(=O)NCC(=O)N(C)C(C(=O)N(C)C(C(=O)SC3)CSC)CSSC4)CSC)c5nc6ccccc6(cc5(O))	hepatotox	Fourches	test
885	494	Tolbutamide	O=C(NCCCC)NS(=O)(=O)c1ccc(cc1)C	hepatotox	Fourches	test
893	499	Tranexamic acid	O=C(O)C1CCC(CN)CC1	hepatotox	Fourches	test
909	504	Trimethoprim	n1cc(c(nc1N)N)Cc2cc(OC)c(OC)c(OC)c2	hepatotox	Fourches	test
921	509	Valspodar	O=C1NC(C(=O)N(C)C(C(=O)N(C)C(C(=O)N(C)C(C(=O)N(C)C(C(=O)NC(C(=O)N(C)CC(=O)N(C)C(C(=O)NC(C(=O)N(C)C(C(=O)NC1C)CC(C)C)C(C)C)CC(C)C)C(C)C)C(=O)C(C)CC=CC)C(C)C)CC(C)C)CC(C)C)C	hepatotox	Fourches	test
929	514	Vinblastine	O=C(OC2C(O)(C(=O)OC)C5N(c1cc(OC)c(cc1C45(CCN3CC=CC2(CC)C34))C9(C(=O)OC)(c7[nH]c6ccccc6c7CCN8CC(CC(O)(C8)CC)C9))C)C	hepatotox	Fourches	test
938	520	Vitamin K	O=C1c2ccccc2(C(=O)C(=C1C)CC=C(C)CCCC(C)CCCC(C)CCCC(C)C)	hepatotox	Fourches	test
943	525	Ximelagatran	O=C(OCC)CNC(C(=O)N2CCC2(C(=O)NCc1ccc(cc1)C(=NO)N))C3CCCCC3	hepatotox	Fourches	test
282	535	Loxapine	N=2c4ccccc4(Oc1ccc(cc1C=2N3CCN(C)CC3)Cl)	hepatotox	FDA	test
432	542	Tacrine	n2c1ccccc1c(N)c3c2CCCC3	hepatotox	FDA	test
11	547	Alclometasone dipropionate	O=C1C=CC3(C(=C1)CC(C2C4CC(C)C(OC(=O)CC)(C(=O)COC(=O)CC)C4(C)(CC(O)C23))Cl)(C)	non-hepatotox	FDA	test
19	553	Amcinonide	O=C(OCC(=O)C35(OC6(OC5(CC2C4CCC1=CC(=O)C=CC1(C)C4(F)(C(O)CC23(C))))(CCCC6)))C	non-hepatotox	FDA	test
27	558	Amoxapine	N=2c4ccccc4(Oc1ccc(cc1C=2N3CCNCC3)Cl)	non-hepatotox	FDA	test
38	563	Atracurium	O=C(OCCCCCOC(=O)CC[N+]3(C)(CCc1cc(OC)c(OC)cc1C3(Cc2ccc(OC)c(OC)c2)))CC[N+]6(C)(CCc4cc(OC)c(OC)cc4C6(Cc5ccc(OC)c(OC)c5))	non-hepatotox	FDA	test
47	568	Benazepril	O=C(O)CN3C(=O)C(NC(C(=O)OCC)CCc1ccccc1)CCc2ccccc23	non-hepatotox	FDA	test
62	573	Bretylium tosylate	O=S(=O)(O)c1ccc(cc1)C	non-hepatotox	FDA	test
72	578	Butoconazole	n1ccn(c1)CC(CCc2ccc(cc2)Cl)Sc3c(cccc3Cl)Cl	non-hepatotox	FDA	test
84	583	Cefamandole	O=C(O)C4=C(CSc1nnnn1C)CSC3N4(C(=O)C3(NC(=O)C(O)c2ccccc2))	non-hepatotox	FDA	test
91	588	Cefonicid	O=C(O)C4=C(CSc1nnnn1CS(=O)(=O)O)CSC3N4(C(=O)C3(NC(=O)C(O)c2ccccc2))	non-hepatotox	FDA	test
100	593	Ceftibuten	O=C(O)C3=CCSC2N3(C(=O)C2(NC(=O)C(=CCC(=O)O)c1nc(N)sc1))	non-hepatotox	FDA	test
117	598	Clobetasol	O=C1C=CC3(C(=C1)CCC2C4CC(C)C(OC(=O)CC)(C(=O)CCl)C4(C)(CC(O)C23(F)))(C)	non-hepatotox	FDA	test
142	603	Dexrazoxane	O=C1NC(=O)CN(C1)CC(N2CC(=O)NC(=O)C2)C	non-hepatotox	Fourches/FDA	test
156	608	Doxacurium chloride	O=C(OCCC[N+]3(C)(CCc1cc(OC)c(OC)c(OC)c1C3(Cc2cc(OC)c(OC)c(OC)c2)))CCC(=O)OCCC[N+]6(C)(CCc4cc(OC)c(OC)c(OC)c4C6(Cc5cc(OC)c(OC)c(OC)c5))	non-hepatotox	FDA	test
173	614	Estazolam	n1nc2n(c1)c4ccc(cc4(C(=NC2)c3ccccc3))Cl	non-hepatotox	Fourches/FDA	test
179	619	Estradiol mustard	O=C(Oc1ccc2c(c1)CCC4C2CCC5(C)(C(OC(=O)c3ccc(cc3)N(CCCl)CCCl)CCC45))c6ccc(cc6)N(CCCl)CCCl	non-hepatotox	FDA	test
205	624	Flunisolide	O=C1C=CC4(C(=C1)C(F)CC3C5CC2OC(OC2(C(=O)CO)C5(C)(CC(O)C34))(C)C)(C)	non-hepatotox	FDA	test
223	629	Gemcitabine	O=C1N=C(N)C=CN1C2OC(CO)C(O)C2(F)(F)	non-hepatotox	FDA	test
231	634	Guanadrel	N=C(N)NCC1OC2(OC1)(CCCCC2)	non-hepatotox	FDA	test
242	639	Ibutilide	O=S(=O)(Nc1ccc(cc1)C(O)CCCN(CC)CCCCCCC)C	non-hepatotox	FDA	test
250	644	Iopamidol	O=C(NC(CO)CO)c1c(c(NC(=O)C(O)C)c(c(C(=O)NC(CO)CO)c1I)I)I	non-hepatotox	FDA	test
268	650	Latanoprost	O=C(OC(C)C)CCCC=CCC2C(O)CC(O)C2(CCC(O)CCc1ccccc1)	non-hepatotox	FDA	test
278	656	Loracarbef	O=C(O)C3=C(CCC2N3(C(=O)C2(NC(=O)C(N)c1ccccc1)))Cl	non-hepatotox	FDA	test
297	662	Mesna	O=S(=O)(O)CCS	non-hepatotox	Fourches/FDA	test
315	667	Midazolam	Fc1ccccc1C2=NCc4cnc(n4(c3ccc(cc23)Cl))C	non-hepatotox	Fourches/FDA	test
324	672	Mometasone	O=C1C=CC4(C(=C1)CCC3C5CC(C)C(OC(=O)c2occc2)(C(=O)CCl)C5(C)(CC(O)C34Cl))(C)	non-hepatotox	FDA	test
332	678	Naftifine	c1ccc(cc1)C=CCN(C)Cc3cccc2ccccc23	non-hepatotox	FDA	test
351	683	Nystatin	O=C(O)C2C(O)CC(=O)CC(O)C(O)CCC(O)CC(O)CC(O)CC(=O)OC(C)C(C)C(O)C(C=CC=CCCC=CC=CC=CC=CC(OC1OC(C)C(O)C(N)C1(O))CC2(O))C	non-hepatotox	FDA	test
360	689	Oxtriphylline	O=C2c1[nH]cnc1C(C(=O)C2C)C	non-hepatotox	FDA	test
372	694	Permethrin	O=C(OCc2cccc(Oc1ccccc1)c2)C3C(C=C(Cl)Cl)C3(C)(C)	non-hepatotox	Fourches/FDA	test
381	699	Pirbuterol	Oc1ccc(nc1CO)C(O)CNC(C)(C)C	non-hepatotox	FDA	test
401	704	Remifentanil	O=C(OC)CCN2CCC(C(=O)OC)(N(c1ccccc1)C(=O)CC)CC2	non-hepatotox	FDA	test
413	709	Salmeterol	Oc1ccc(cc1CO)C(O)CNCCCCCCOCCCCc2ccccc2	non-hepatotox	FDA	test
434	715	Tazarotene	O=C(OCC)c3cnc(C#Cc1ccc2c(c1)C(C)(C)CCS2)cc3	non-hepatotox	FDA	test
443	721	Testosterone enanthate	O=C(OC2CCC3C4CCC1=CC(=O)CCC1(C)C4(CCC23(C)))CCCCCC	non-hepatotox	Fourches/FDA	test
462	728	Torsemide	O=C(NC(C)C)NS(=O)(=O)c2cnccc2(Nc1cccc(c1)C)	non-hepatotox	FDA	test
474	734	Trimipramine	c1ccc3c(c1)N(c2ccccc2CC3)CC(C)CN(C)C	non-hepatotox	FDA	test
9	740	4-aminobenzoic acid	O=C(O)c1ccc(N)cc1	non-hepatotox	Fourches	test
27	746	Acetylcholine	O=C(OCC[N+](C)(C)C)C	non-hepatotox	Fourches	test
39	751	Alanosine	O=NN(O)CC(N)C(=O)O	non-hepatotox	Fourches	test
50	756	ambrisentan	O=C(O)C(Oc1nc(cc(n1)C)C)C(OC)(c2ccccc2)c3ccccc3	non-hepatotox	Fourches	test
75	764	Apomorphine	Oc1ccc4c(c1(O))c2cccc3c2C(N(C)CC3)C4	non-hepatotox	Fourches	test
91	769	Bacitracin	O=C(O)CCC(NC(=O)C(NC(=O)C1N=C(C(C)C(C)CC)SC1)CC(C)C)C(=O)NC(C(=O)NC2C(=O)NC(C(=O)NC(C(=O)NC(C(=O)NC(C(=O)NC(C(=O)NCCCC2)CC(=O)O)CC3CNCN3)Cc4ccccc4)C(C)CC)CCCN)C(C)CC	non-hepatotox	Fourches	test
102	774	Beraprost	O=C(O)CCCc3cccc1c3(OC2CC(O)C(C=CC(O)C(C)CC#CC)C12)	non-hepatotox	Fourches	test
124	781	Bupivacaine	O=C(Nc1c(cccc1C)C)C2N(CCCC)CCCC2	non-hepatotox	Fourches	test
144	786	Carbenoxolone	O=C(O)CCC(=O)OC2CCC3(C)(C4C(=O)C=C1C5CC(C(=O)O)(C)CCC5(C)(CCC1(C)C4(C)(CCC3(C2(C)(C)))))	non-hepatotox	Fourches	test
171	792	Cetrimonium bromide	CCCCCCCCCCCCCCCC[N+](C)(C)C	non-hepatotox	Fourches	test
188	797	Chlortetracycline	O=C(N)C=3C(=O)C4(O)(C(O)=C2C(=O)c1c(O)ccc(c1C(O)(C)C2CC4(C(C=3(O))N(C)C))Cl)	non-hepatotox	Fourches	test
207	802	Clodronic Acid	O=P(O)(O)C(Cl)(Cl)P(=O)(O)O	non-hepatotox	Fourches	test
225	808	Creatine	O=C(O)CN(C(=N)N)C	non-hepatotox	Fourches	test
239	813	Dalteparin sodium	O=C(O)C4OC(O)C(OS(=O)(=O)O)C(O)C4(OC3OC(O)C(OC2OC(C(=O)O)C(OC1OC(COS(=O)(=O)O)C(O)C(O)C1(NC(=O)C))C(O)C2(O))C(CS(=O)(=O)O)C3(OS(=O)(=O)O))	non-hepatotox	Fourches	test
250	818	Dehydroemetine	O(c1cc2c(cc1(OC))C(NCC2)CC5=C(CN4CCc3cc(OC)c(OC)cc3C4C5)CC)C	non-hepatotox	Fourches	test
269	825	Diethyltoluamide	O=C(c1cccc(c1)C)N(CC)CC	non-hepatotox	Fourches	test
284	830	Ditiocarb sodium	C(N(CC)CC)(=S)S	non-hepatotox	Fourches	test
311	836	Enoximone	O=C1N=C(C)C(N1)C(=O)c2ccc(cc2)SC	non-hepatotox	Fourches	test
337	845	Ethanolamine oleate	O=C(OCCN)CCCCCCCC=CCCCCCCCC	non-hepatotox	Fourches	test
382	853	Furan	o1cccc1	non-hepatotox	Fourches	test
401	858	Glutamic acid	O=C(O)CCC(N)C(=O)O	non-hepatotox	Fourches	test
422	865	Hexestrol	Oc1ccc(cc1)C(CC)C(c2ccc(O)cc2)CC	non-hepatotox	Fourches	test
436	870	Idebenone	O=C1C(OC)=C(OC)C(=O)C(=C1C)CCCCCCCCCCO	non-hepatotox	Fourches	test
443	875	Imidapril	O=C(O)C2=CN(C(=O)N2(C(=O)C(NC(C(=O)OCC)CCc1ccccc1)C))C	non-hepatotox	Fourches	test
467	882	Isoxsuprine	Oc1ccc(cc1)C(O)C(NC(C)COc2ccccc2)C	non-hepatotox	Fourches	test
479	887	KRN 5500	O=C(C=CC=CCCCCCCCCC)NCC(=O)NC1C(O)C(O)C(OC1(C(O)CO))Nc3ncnc2nc[nH]c23	non-hepatotox	Fourches	test
512	893	Marimastat	O=C(NO)C(O)C(C(=O)NC(C(=O)NC)C(C)(C)C)CC(C)C	non-hepatotox	Fourches	test
520	898	Medroxyprogesterone acetate	O=C(OC3(C(=O)C)(CCC2C4CC(C1=CC(=O)CCC1(C)C4(CCC23(C)))C))C	non-hepatotox	Fourches	test
532	903	Mequinol	Oc1ccc(OC)cc1	non-hepatotox	Fourches	test
548	909	Methylcobalamin	O=C(N)CCC8C1=NC(=C(C7=NC(C)(C6NC(=C(C2=NC(=C1)C(C)(C)C2CCC(=O)N)C)C(C)(CCC(=O)NCC(OP(=O)(O)OC3C(O)C(OC3(CO))n5cnc4cc(c(cc45)C)C)C)C6(CC(=O)N))C(C)(CC(=O)N)C7CCC(=O)N)C)C8(C)(CC(=O)N)	non-hepatotox	Fourches	test
577	916	Monensin sodium	O=C(O)C(C)C(OC)C(C)C5OC1(OC(C)(CC1)C2OC(CC)(CC2)C3OC(CC3(C))C4OC(O)(CO)C(C)CC4(C))CC(O)C5(C)	non-hepatotox	Fourches	test
597	922	N-aspartyl chlorin e6	O=C(O)c5c1[nH]c(Cc4[nH]c(Cc3[nH]c(CC2NC(C1CC(=O)NC(C(=O)O)CC(=O)O)C(CCC(=O)O)C2C)c(c3(C=C))C)c(c4CC)C)c5C	non-hepatotox	Fourches	test
607	927	Nialamide	O=C(NNCCC(=O)NCc1ccccc1)c2ccncc2	non-hepatotox	Fourches	test
616	932	Niflumic acid	O=C(O)c2cccnc2(Nc1cccc(c1)C(F)(F)F)	non-hepatotox	Fourches	test
628	937	Nitrofurazone	O=C(N)NN=Cc1oc(cc1)[N+](=O)[O-]	non-hepatotox	Fourches	test
645	942	Olmesartan medoxomil	O=C1OC(C(O1)COC(=O)c2c(nc(n2Cc3ccc(cc3)c5ccccc5(c4nnn[nH]4))CCC)C(O)(C)C)C	non-hepatotox	Fourches	test
659	947	Oxethazaine	O=C(N(C)C(C)(C)Cc1ccccc1)CN(CC(=O)N(C)C(C)(C)Cc2ccccc2)CCO	non-hepatotox	Fourches	test
667	952	Oxypurinol	Oc1nc(O)c2cn[nH]c2(n1)	non-hepatotox	Fourches	test
687	958	Perphenazine	OCCN1CCN(CC1)CCCN4c2ccccc2Sc3ccc(cc34)Cl	non-hepatotox	Fourches	test
697	963	phenylacetate	O=C(O)Cc1ccccc1	non-hepatotox	Fourches	test
712	970	Pirfenidone	O=C1C=CC(=CN1c2ccccc2)C	non-hepatotox	Fourches	test
739	977	Propan-2-ol	OC(C)C	non-hepatotox	Fourches	test
763	983	Reserpine	O=C(OC3CC4CN2CCc1c5ccc(OC)cc5([nH]c1C2CC4(C(C(=O)OC)C3(OC))))c6cc(OC)c(OC)c(OC)c6	non-hepatotox	Fourches	test
784	990	Salicylic acid	O=C(O)c1ccccc1(O)	non-hepatotox	Fourches	test
803	996	Sodium propionate	O=C(O)CC	non-hepatotox	Fourches	test
829	1002	Sulfapyridine	O=S(=O)(Nc1ncccc1)c2ccc(N)cc2	non-hepatotox	Fourches	test
858	1011	Tetracaine	O=C(OCCN(C)C)c1ccc(cc1)NCCCC	non-hepatotox	Fourches	test
879	1016	Tirapazamine	O[n+]2nc(N)[n+](O)c1ccccc12	non-hepatotox	Fourches	test
898	1022	Triamcinolone	O=C1C=CC3(C(=C1)CCC2C4CC(O)C(O)(C(=O)CO)C4(C)(CC(O)C23(F)))(C)	non-hepatotox	Fourches	test
904	1027	Triflupromazine	FC(F)(F)c1ccc3c(c1)N(c2ccccc2S3)CCCN(C)C	non-hepatotox	Fourches	test
916	1032	Urea	O=C(N)N	non-hepatotox	Fourches	test
945	1037	Yohimbine	O=C(OC)C3C(O)CCC4CN2CCc1c5ccccc5([nH]c1C2CC34)	non-hepatotox	Fourches	test

## Sheet: external validation
IDs	NEW ID	SMILES VEGA	EXP HUMANS	EXP HUMANS_2	SET
2	Molecule 2	O=C(O)Cc1ccc(OCC=C)c(c1)Cl	Most-DILI-concern	hepatotoxic	external validation
3	Molecule 3	O=C(N(CCC)CCC)Cc2c(nc1ccc(cn12)Cl)c3ccc(cc3)Cl	Most-DILI-concern	hepatotoxic	external validation
13	Molecule 13	c1ccc3c(c1)Nc2ccc(cc2C3CCCN(C)C)Cl	Most-DILI-concern	hepatotoxic	external validation
14	Molecule 14	O=C(O)Cn3c1cc(OC)ccc1c(C(=O)c2ccc(cc2)Cl)c3C	Most-DILI-concern	hepatotoxic	external validation
15	Molecule 15	O=C(Oc1ccc(cc1)C(c2ccc(OC(=O)C)cc2)=C3CCCCC3)C	Most-DILI-concern	hepatotoxic	external validation
16	Molecule 16	O=C2OC=4c1ccccc1S(=O)(=O)N(C=4(C(=O)N2c3ncccc3))C	Most-DILI-concern	hepatotoxic	external validation
17	Molecule 17	O=S(=O)(NC=NCCSCc1nc(N=C(N)N)sc1)c2ccc(cc2)Br	Most-DILI-concern	hepatotoxic	external validation
18	Molecule 18	O=C(c1cc(O)c(O)c(O)c1)c2ccc(O)c(O)c2(O)	Most-DILI-concern	hepatotoxic	external validation
19	Molecule 19	O=C(O)Cc2nc(c1ccc(cc1)Cl)sc2	Most-DILI-concern	hepatotoxic	external validation
20	Molecule 20	O=C1NC(=O)N(C=C1I)C2OC(CO)C(O)C2(F)	Most-DILI-concern	hepatotoxic	external validation
21	Molecule 21	O=C(N3CCN(Cc1ccc2OCOc2(c1))CC3)COc4ccc(cc4)Cl	Most-DILI-concern	hepatotoxic	external validation
23	Molecule 23	O=C(O)Cc1ccc(cc1)CC(C)C	Most-DILI-concern	hepatotoxic	external validation
26	Molecule 26	O=C(O)Cc2cc(ccc2(Nc1c(F)cccc1Cl))C	Most-DILI-concern	hepatotoxic	external validation
27	Molecule 27	NNC(c1ccccc1)C	Most-DILI-concern	hepatotoxic	external validation
28	Molecule 28	c1ccc3c(c1)N(c2ccccc2S3)CC4CN(C)CCC4	Most-DILI-concern	hepatotoxic	external validation
32	Molecule 32	O=[N+]([O-])C=C(NCc1ccc2OCOc2(c1))NCCSCc3oc(cc3)CN(C)C	Most-DILI-concern	hepatotoxic	external validation
33	Molecule 33	O=[N+]([O-])c1nc(n(c1)c2ccc(cc2)[N+](=O)[O-])C	Most-DILI-concern	hepatotoxic	external validation
34	Molecule 34	Nc1cccc3c1CN(C)CC3(c2ccccc2)	Most-DILI-concern	hepatotoxic	external validation
37	Molecule 37	N1CCCCC1CC(C2CCCCC2)C3CCCCC3	Most-DILI-concern	hepatotoxic	external validation
38	Molecule 38	O(c1ccccc1)CC(NN)C	Most-DILI-concern	hepatotoxic	external validation
39	Molecule 39	O=C(N)C4CCN(CCCN3c1ccccc1Sc2ccc(cc23)Cl)CC4	Most-DILI-concern	hepatotoxic	external validation
41	Molecule 41	O=C(N)NS(=O)(=O)c1ccc(N)cc1	Most-DILI-concern	hepatotoxic	external validation
42	Molecule 42	O=S(=O)(Nc1nccs1)c2ccc(N)cc2	Most-DILI-concern	hepatotoxic	external validation
44	Molecule 44	O=C2N(c1nc(nc(c1CC2)C)C)Cc3ccc(cc3)c5ccccc5(c4nn[nH]n4)	Most-DILI-concern	hepatotoxic	external validation
46	Molecule 46	Oc2c1ncccc1c(cc2Br)C	Most-DILI-concern	hepatotoxic	external validation
47	Molecule 47	O=C(O)CN(C(c2cccc1c2(ccc(OC)c1C(F)(F)F))=S)C	Most-DILI-concern	hepatotoxic	external validation
48	Molecule 48	O=C(Oc1ccc(cc1)C3(C(=O)N(C(=O)C)c2ccccc23)(c4ccc(OC(=O)C)cc4))C	Most-DILI-concern	hepatotoxic	external validation
50	Molecule 50	O=C(O)C1=CN(c2nc(c(F)cc2(C1(=O)))N3CC4C(N)C4(C3))c5ccc(F)cc5(F)	Most-DILI-concern	hepatotoxic	external validation
51	Molecule 51	O=C(O)c1ccc(cc1)NC(OCC)C(=O)c2ccc(cc2)c3ccccc3	Most-DILI-concern	hepatotoxic	external validation
53	Molecule 53	n1cccc(c1)C(=CCN(C)C)c2ccc(cc2)Br	Most-DILI-concern	hepatotoxic	external validation
54	Molecule 54	O=C(c1cc(c(OCCN(CC)CC)c(c1)I)I)c2c3ccccc3(oc2CCCC)	Most-DILI-concern	hepatotoxic	external validation
55	Molecule 55	C#CC4(O)(CCC3C5CCC2=Cc1oncc1CC2(C)C5(CCC34(C)))	Most-DILI-concern	hepatotoxic	external validation
56	Molecule 56	O=C3NC(=O)CN3(N=Cc1oc(cc1)c2ccc(cc2)[N+](=O)[O-])	Most-DILI-concern	hepatotoxic	external validation
58	Molecule 58	O=C(OC(C)(C)C)NC(c1ccccc1)C(O)C(=O)OC4C(=C5C(O)C(=O)C6(C)(C(O)CC2OCC2(OC(=O)C)C6(C(OC(=O)c3ccccc3)C(O)(C4)C5(C)C)))C	Most-DILI-concern	hepatotoxic	external validation
63	Molecule 63	O=S(=O)(C)CCNCc1oc(cc1)c4ccc5ncnc(Nc3ccc(OCc2cccc(F)c2)c(c3)Cl)c5(c4)	Most-DILI-concern	hepatotoxic	external validation
65	Molecule 65	O=C1N(N=C(N1CCOc2ccccc2)CC)CCCN4CCN(c3cccc(c3)Cl)CC4	Most-DILI-concern	hepatotoxic	external validation
69	Molecule 69	O=S(=O)(N)c1cc(ccc1C)Nc2nccc(n2)N(c4ccc3c(nn(c3C)C)c4)C	Most-DILI-concern	hepatotoxic	external validation
72	Molecule 72	O=C3Nc1ccc(F)cc1C3(=Cc2[nH]c(c(C(=O)NCCN(CC)CC)c2C)C)	Most-DILI-concern	hepatotoxic	external validation
74	Molecule 74	O=C1C(=C(O)OC(C1)(CCc2ccccc2)CCC)C(c3cccc(c3)NS(=O)(=O)c4ncc(cc4)C(F)(F)F)CC	Most-DILI-concern	hepatotoxic	external validation
77	Molecule 77	O=C1N=C(N)C=CN1C2OC(CO)CC2	Most-DILI-concern	hepatotoxic	external validation
78	Molecule 78	[N-]=[N+]=NC1CC(OC1(CO))N2C=C(C(=O)NC2(=O))C	Most-DILI-concern	hepatotoxic	external validation
80	Molecule 80	O=C(O)c1ccc(cc1)N3NC(NC3(=C2C=CC=CC2(=O)))=C4C=CC=CC4(=O)	Most-DILI-concern	hepatotoxic	external validation
82	Molecule 82	O=C(N)C1=NC=NC1(=NNN(C)C)	Most-DILI-concern	hepatotoxic	external validation
83	Molecule 83	O=C(O)c1cccc(c1)C4=CC=CC(=NNC=2C(=O)N(NC=2C)c3ccc(c(c3)C)C)C4(=O)	Most-DILI-concern	hepatotoxic	external validation
87	Molecule 87	O=C(NC(c1ccccc1)CCN2C4CCC2CC(n3c(nnc3C(C)C)C)C4)C5CCC(F)(F)CC5	Most-DILI-concern	hepatotoxic	external validation
89	Molecule 89	O=C1CCC5(O)(C4N(CCC25(c3c(OC12)c(O)ccc3C4))CC6CC6)	Most-DILI-concern	hepatotoxic	external validation
91	Molecule 91	O=C(OC(C)(C)Cc1ccc(cc1)Cl)C(N)C	Most-DILI-concern	hepatotoxic	external validation
92	Molecule 92	O=C(O)c5ccc(Oc1ccc(cc1)CN4CCC2(C(=O)NC(C(=O)N2(CCCC))C(O)C3CCCCC3)CC4)cc5	Most-DILI-concern	hepatotoxic	external validation
93	Molecule 93	O=C([O-])C2OC(OC1C(OS(=O)(=O)[O-])C(OC(O)C1(NC(=O)C))CO)C(O)C(O)C2(O)	Most-DILI-concern	hepatotoxic	external validation
94	Molecule 94	Fc1ccc(cc1Cl)Nc3ncnc2cnc(nc23)NC4CCN(C)CC4	Most-DILI-concern	hepatotoxic	external validation
95	Molecule 95	O=C2Nc6c1nc(cnc1sc6(C(=O)N2CCCCN3CC4c5c(OC)cccc5(OCC4(C3))))c7ccccc7	Most-DILI-concern	hepatotoxic	external validation
96	Molecule 96	N(OC)=C(N)c1ccc(cc1)c2oc(cc2)c3ccc(cc3)C(=NOC)N	Most-DILI-concern	hepatotoxic	external validation
97	Molecule 97	O=C5OC(OCC)C(NC(=O)C4N3C(=O)C(NC(=O)c1nccc2ccccc12)CCC(=O)N3CCC4)C5	Most-DILI-concern	hepatotoxic	external validation
98	Molecule 98	OCC4C=CC(n2cnc1c(nc(nc12)N)NC3CC3)C4	Most-DILI-concern	hepatotoxic	external validation
101	Molecule 101	O=C1Oc2ccc(cc2(N1))Cl	Most-DILI-concern	hepatotoxic	external validation
103	Molecule 103	OCC(NCCNC(CO)CC)CC	Most-DILI-concern	hepatotoxic	external validation
104	Molecule 104	O=C(O)CC2(OCCc1c3cccc(c3([nH]c12))CC)CC	Most-DILI-concern	hepatotoxic	external validation
105	Molecule 105	O=C(O)C(c2cccc(Oc1ccccc1)c2)C	Most-DILI-concern	hepatotoxic	external validation
109	Molecule 109	O=C(N)c1cc(ccc1(O))C(O)CNC(C)CCc2ccccc2	Most-DILI-concern	hepatotoxic	external validation
110	Molecule 110	n1c[nH]c2c1NC=NC2=S	Most-DILI-concern	hepatotoxic	external validation
111	Molecule 111	C1=CN(C(N1)=S)C	Most-DILI-concern	hepatotoxic	external validation
116	Molecule 116	O=C(OC3C(C)C(OC)C=COC1(Oc4c(C1(=O))c5C(=O)C(=CNN2CCN(C)CC2)C(NC(=O)C(=CC=CC(C)C(O)C(C)C(O)C3(C))C)=C(O)c5(c(O)c4C))C)C	Most-DILI-concern	hepatotoxic	external validation
117	Molecule 117	O=C(O)CC=2c3cc(F)ccc3(C(=Cc1ccc(cc1)S(=O)C)C=2C)	Most-DILI-concern	hepatotoxic	external validation
118	Molecule 118	C(#CC(C)(C)C)C=CCN(C)Cc2cccc1ccccc12	Most-DILI-concern	hepatotoxic	external validation
121	Molecule 121	O=C(O)C1=CN(c2cc(c(F)cc2(C1(=O)))N3CCNCC3)C4CC4	Most-DILI-concern	hepatotoxic	external validation
130	Molecule 130	O=C(NNCc1ccccc1)c2noc(c2)C	Most-DILI-concern	hepatotoxic	external validation
133	Molecule 133	O=C(O)C(NN)(C)Cc1ccc(O)c(O)c1	Most-DILI-concern	hepatotoxic	external validation
134	Molecule 134	c1ccc(c(c1)CN3Cc2ccsc2CC3)Cl	Most-DILI-concern	hepatotoxic	external validation
135	Molecule 135	N#CC(c1ccc(OC)c(OC)c1)(CCCN(C)CCc2ccc(OC)c(OC)c2)C(C)C	Most-DILI-concern	hepatotoxic	external validation
141	Molecule 141	O=C(O)CCC(NC(=O)C(NC(=O)C1CN=C(C(N)C(C)CC)S1)CC(C)C)C(=O)NC(C(=O)NC2C(=O)NC(C(=O)NC(C(=O)NC(C(=O)NC(C(=O)NC(C(=O)NC(C(=O)NCCCC2)CC(=O)N)CC(=O)O)Cc3cnc[nH]3)Cc4ccccc4)C(C)CC)CCCN)C(C)CC	No-DILI-concern	non-hepatotoxic	external validation
142	Molecule 142	O=C(OCCOCCOCCOCCOCCOCCOCCOCCOCCOC)c1ccc(cc1)NCCCC	No-DILI-concern	non-hepatotoxic	external validation
143	Molecule 143	c1ccc(cc1)CN(C)C(C)Cc2ccccc2	No-DILI-concern	non-hepatotoxic	external validation
144	Molecule 144	O(C(c1ccccc1)c2ccccc2)C4CC3N(C)C(CC3)C4	No-DILI-concern	non-hepatotoxic	external validation
145	Molecule 145	O=C([O-])C[N+](C)(C)C	No-DILI-concern	non-hepatotoxic	external validation
146	Molecule 146	O=C(OC(C)C[N+](C)(C)C)N	No-DILI-concern	non-hepatotoxic	external validation
147	Molecule 147	OC(c1ccccc1)(CCN2CCCCC2)C4CC3C=CC4(C3)	No-DILI-concern	non-hepatotoxic	external validation
148	Molecule 148	n1ccccc1C(OCCN(C)C)c2ccc(cc2)Cl	No-DILI-concern	non-hepatotoxic	external validation
149	Molecule 149	N(C(=NCCCCCCN=C(N=C(N)Nc1ccc(cc1)Cl)N)N)=C(N)Nc2ccc(cc2)Cl	No-DILI-concern	non-hepatotoxic	external validation
150	Molecule 150	O(CCC1N(C)CCC1)C(c2ccccc2)(c3ccc(cc3)Cl)C	No-DILI-concern	non-hepatotoxic	external validation
151	Molecule 151	O=C(NC(C(=O)NC(C(=O)NC(C(=O)NC1C(=O)NC(C(=O)NC(C(=O)NC(C(=O)NC(C(=O)NC(C(=O)NC(C(=O)NCC1)C(O)C)CCNCS(=O)(=O)O)CCNCS(=O)(=O)O)CC(C)C)CC(C)C)CCNCS(=O)(=O)O)CCNCS(=O)(=O)O)C(O)C)CCNCS(=O)(=O)O)CCCCC(C)CC	No-DILI-concern	non-hepatotoxic	external validation
152	Molecule 152	O=C(N)CCC8C1=NC(=C(C7=NC(C)(C6[N-]C(=C(C2=NC(=C1)C(C)(C)C2CCC(=O)N)C)C(C)(CCC(=O)NCC(OP(=O)(O)OC3C(O)C(OC3(CO))n5cnc4cc(c(cc45)C)C)C)C6(CC(=O)N))C(C)(CC(=O)N)C7CCC(=O)N)C)C8(C)(CC(=O)N)	No-DILI-concern	non-hepatotoxic	external validation
154	Molecule 154	O=C1OCC(=C1)C6CCC7(O)(C8CCC5CC(OC4OC(C)C(OC3OC(C)C(OC2OC(C)C(O)C(O)C2)C(O)C3)C(O)C4)CCC5(C)C8(CC(O)C67(C)))	No-DILI-concern	non-hepatotoxic	external validation
157	Molecule 157	Oc1ccc(cc1)CCC(NCCc2ccc(O)c(O)c2)C	No-DILI-concern	non-hepatotoxic	external validation
158	Molecule 158	Oc1cccc(c1)[N+](C)(C)CC	No-DILI-concern	non-hepatotoxic	external validation
160	Molecule 160	OC3CC(=CC=C1CCCC2(C)(C1CCC2(C(C=CC(C)C(C)C)C)))C(=C)CC3	No-DILI-concern	non-hepatotoxic	external validation
162	Molecule 162	OCCN	No-DILI-concern	non-hepatotoxic	external validation
163	Molecule 163	O=P(O)(O)C(O)(C)P(=O)(O)O	No-DILI-concern	non-hepatotoxic	external validation
164	Molecule 164	O=C(OCCN1CCCCC1)c2cccc3C(=O)C(=C(Oc23)c4ccccc4)C	No-DILI-concern	non-hepatotoxic	external validation
166	Molecule 166	N(=C(N)N)CCN1CCCCCCC1	No-DILI-concern	non-hepatotoxic	external validation
169	Molecule 169	OCC3OC(OC2C(O)C(OC1OC(CN)C(O)C(O)C1(O))C(N)CC2(N))C(O)C(N)C3(O)	No-DILI-concern	non-hepatotoxic	external validation
172	Molecule 172	O=C([O-])CC(O)C[N+](C)(C)C	No-DILI-concern	non-hepatotoxic	external validation
176	Molecule 176	Oc1cc(O)cc(c1)C(O)CNC(C)C	No-DILI-concern	non-hepatotoxic	external validation
177	Molecule 177	O=C(NC(CO)CC)C4C=C3c1cccc2c1c(cn2C)CC3N(C)C4	No-DILI-concern	non-hepatotoxic	external validation
181	Molecule 181	N=C1N=C(C=C(N)N1(O))N2CCCCC2	No-DILI-concern	non-hepatotoxic	external validation
186	Molecule 186	O=C(OCC#CCN(CC)CC)C(O)(c1ccccc1)C2CCCCC2	No-DILI-concern	non-hepatotoxic	external validation
189	Molecule 189	O1CCN(C)C(C)C1c2ccccc2	No-DILI-concern	non-hepatotoxic	external validation
191	Molecule 191	NC(C)(C)Cc1ccccc1	No-DILI-concern	non-hepatotoxic	external validation
195	Molecule 195	OC(c1ccccc1)(CCN2CCCC2)C3CCCCC3	No-DILI-concern	non-hepatotoxic	external validation
196	Molecule 196	O=CC3(O)(C(OC(OC1C(O)C(O)C(N=C(N)N)C(O)C1(N=C(N)N))C3(OC2OC(CO)C(O)C(O)C2(NC)))C)	No-DILI-concern	non-hepatotoxic	external validation
197	Molecule 197	O=C(OCC[N+](C)(C)C)CCC(=O)OCC[N+](C)(C)C	No-DILI-concern	non-hepatotoxic	external validation
198	Molecule 198	O=S(=O)(N)c1cc(ccc1(OC))CC(NCCOc2ccccc2(OCC))C	No-DILI-concern	non-hepatotoxic	external validation
